# Supplementary material for: Circular RNA IGF1R Promotes Cardiac Repair via Activating β-Catenin Signaling by Interacting with DDX5 in Mice after Ischemic Insults
Source: Research (Wash D C). 2024 Aug 27;7:0451. doi: 10.34133/research.0451 (PMC11347128; doi:10.34133/research.0451)
Supplement: Supplementary 1 — Materials and Methods Figs. S1 to S9 Tables S1 to S5 [file research.0451.f1.zip]

Archive with 12 entries (12 files):
- Figure S1.jpg
- Figure S2.jpg
- Figure S3.jpg
- Figure S4.jpg
- Figure S5.jpg
- Figure S6.jpg
- Figure S7.jpg
- Figure S8.jpg
- Figure S9.jpg
- Supplemental material.docx
- Supplemental Table S4.xlsx
- Supplemental Table S5.xlsx
