# Supplementary material for: Circular RNA IGF1R Promotes Cardiac Repair via Activating β-Catenin Signaling by Interacting with DDX5 in Mice after Ischemic Insults
Source: Research (Wash D C). 2024 Aug 27;7:0451. doi: 10.34133/research.0451 (PMC11347128; doi:10.34133/research.0451)
Supplement: Supplementary 1 — Materials and Methods Figs. S1 to S9 Tables S1 to S5 [file research.0451.f1.zip › Supplemental Table S4.xlsx]

## Sheet: Sheet1
DDX5: lcl.NM.001355676.1.prot.NP.001342605.1.1		circIGF1R: mmu.circ.0001582.NM.010513.Igf1r
ProteinFrag_start	ProteinFrag_end	rnaFrag_start	rnaFrag_end	Interaction_Propensity
165	216	151	202	11.86
451	502	151	202	10.12
326	377	151	202	10.05
165	216	426	477	10.02
290	341	151	202	9.53
51	102	151	202	9.49
240	291	151	202	9.34
401	452	151	202	9.13
451	502	426	477	8.62
326	377	426	477	8.59
1	52	151	202	8.23
201	252	151	202	8.21
276	327	151	202	8.18
165	216	146	197	8.17
51	102	426	477	8.08
165	216	26	77	8.03
140	191	151	202	7.99
465	516	151	202	7.94
401	452	426	477	7.89
290	341	426	477	7.85
165	216	396	447	7.6
240	291	426	477	7.49
240	291	146	197	7.37
165	216	421	472	7.36
290	341	146	197	7.16
465	516	426	477	7.16
340	391	151	202	7.15
276	327	146	197	7.11
1	52	426	477	7.1
451	502	146	197	6.97
326	377	146	197	6.96
365	416	151	202	6.88
451	502	26	77	6.81
90	141	151	202	6.78
251	302	151	202	6.76
326	377	26	77	6.74
240	291	26	77	6.68
201	252	146	197	6.63
315	366	146	197	6.57
240	291	396	447	6.56
290	341	26	77	6.55
365	416	146	197	6.55
51	102	146	197	6.54
540	591	151	202	6.54
140	191	146	197	6.49
201	252	426	477	6.48
176	227	151	202	6.44
451	502	396	447	6.43
290	341	396	447	6.42
326	377	396	447	6.38
451	502	421	472	6.38
326	377	421	472	6.37
51	102	26	77	6.36
140	191	426	477	6.31
65	116	151	202	6.27
276	327	426	477	6.25
415	466	151	202	6.22
276	327	396	447	6.16
276	327	26	77	6.12
401	452	146	197	6.08
340	391	426	477	6.04
51	102	396	447	6.03
401	452	26	77	6
90	141	146	197	5.99
165	216	171	222	5.96
165	216	351	402	5.93
201	252	26	77	5.93
51	102	421	472	5.92
390	441	151	202	5.89
201	252	396	447	5.87
315	366	151	202	5.86
526	577	151	202	5.86
115	166	151	202	5.84
401	452	421	472	5.78
140	191	26	77	5.76
176	227	426	477	5.76
140	191	396	447	5.72
401	452	396	447	5.66
376	427	151	202	5.61
251	302	146	197	5.6
101	152	151	202	5.57
290	341	421	472	5.55
365	416	396	447	5.55
215	266	151	202	5.49
26	77	146	197	5.48
540	591	426	477	5.46
1	52	146	197	5.41
240	291	421	472	5.41
426	477	151	202	5.41
476	527	151	202	5.4
365	416	26	77	5.39
426	477	146	197	5.38
251	302	426	477	5.35
315	366	396	447	5.35
265	316	146	197	5.34
376	427	146	197	5.34
301	352	146	197	5.33
390	441	146	197	5.33
1	52	26	77	5.32
465	516	171	222	5.25
240	291	351	402	5.24
315	366	276	327	5.23
465	516	421	472	5.23
451	502	171	222	5.21
326	377	171	222	5.19
90	141	396	447	5.16
90	141	426	477	5.16
340	391	146	197	5.15
65	116	426	477	5.14
90	141	26	77	5.11
215	266	146	197	5.1
1	52	396	447	5.07
290	341	351	402	5.07
315	366	26	77	5.06
451	502	351	402	5.05
326	377	351	402	5.04
401	452	171	222	5.03
1	52	421	472	5.01
415	466	146	197	5.01
276	327	351	402	4.99
365	416	426	477	4.97
101	152	146	197	4.96
415	466	426	477	4.96
115	166	146	197	4.94
465	516	26	77	4.91
51	102	171	222	4.9
351	402	146	197	4.88
26	77	276	327	4.87
251	302	396	447	4.87
251	302	26	77	4.85
276	327	276	327	4.85
526	577	426	477	4.81
65	116	146	197	4.8
340	391	26	77	4.79
351	402	151	202	4.76
365	416	276	327	4.75
40	91	151	202	4.74
51	102	351	402	4.74
551	602	151	202	4.73
540	591	146	197	4.72
165	216	1	52	4.71
465	516	146	197	4.71
1	52	171	222	4.69
201	252	351	402	4.69
240	291	276	327	4.69
165	216	301	352	4.67
40	91	146	197	4.66
165	216	276	327	4.66
340	391	396	447	4.64
265	316	151	202	4.63
476	527	146	197	4.63
201	252	421	472	4.62
140	191	351	402	4.57
226	277	146	197	4.57
115	166	426	477	4.56
390	441	396	447	4.55
365	416	351	402	4.54
315	366	351	402	4.53
426	477	396	447	4.53
390	441	26	77	4.52
465	516	396	447	4.52
376	427	396	447	4.5
440	491	146	197	4.49
301	352	276	327	4.48
140	191	421	472	4.45
276	327	421	472	4.45
540	591	26	77	4.45
390	441	426	477	4.44
501	552	146	197	4.44
415	466	26	77	4.42
415	466	396	447	4.42
401	452	351	402	4.41
526	577	146	197	4.41
376	427	26	77	4.36
315	366	401	452	4.35
501	552	151	202	4.33
65	116	26	77	4.32
215	266	396	447	4.32
340	391	421	472	4.32
265	316	396	447	4.31
201	252	276	327	4.3
540	591	396	447	4.3
426	477	26	77	4.29
65	116	396	447	4.27
115	166	396	447	4.27
165	216	176	227	4.27
115	166	26	77	4.26
290	341	171	222	4.26
26	77	396	447	4.24
101	152	396	447	4.24
101	152	426	477	4.24
290	341	276	327	4.24
265	316	276	327	4.22
90	141	351	402	4.2
101	152	26	77	4.19
140	191	276	327	4.19
326	377	1	52	4.18
326	377	301	352	4.17
176	227	421	472	4.16
215	266	26	77	4.16
301	352	396	447	4.16
451	502	1	52	4.14
476	527	426	477	4.14
90	141	276	327	4.12
376	427	426	477	4.12
451	502	301	352	4.1
176	227	171	222	4.09
526	577	26	77	4.08
215	266	426	477	4.06
351	402	396	447	4.05
476	527	396	447	4.04
176	227	26	77	4.03
176	227	146	197	4.02
440	491	276	327	4.02
26	77	401	452	3.99
126	177	146	197	3.99
265	316	26	77	3.99
476	527	26	77	3.99
551	602	146	197	3.98
276	327	401	452	3.96
290	341	301	352	3.96
426	477	276	327	3.96
526	577	396	447	3.96
251	302	351	402	3.93
465	516	176	227	3.93
301	352	151	202	3.91
540	591	421	472	3.91
51	102	301	352	3.9
451	502	276	327	3.9
1	52	351	402	3.88
51	102	1	52	3.87
326	377	276	327	3.86
515	566	151	202	3.86
40	91	396	447	3.85
126	177	151	202	3.85
365	416	401	452	3.85
226	277	276	327	3.83
240	291	401	452	3.83
351	402	26	77	3.83
315	366	426	477	3.81
376	427	276	327	3.81
401	452	1	52	3.81
165	216	401	452	3.8
401	452	301	352	3.79
426	477	426	477	3.79
451	502	176	227	3.78
326	377	176	227	3.77
176	227	396	447	3.76
26	77	26	77	3.75
251	302	421	472	3.75
390	441	276	327	3.75
390	441	351	402	3.75
40	91	26	77	3.74
290	341	1	52	3.74
515	566	146	197	3.73
376	427	351	402	3.71
426	477	351	402	3.69
501	552	396	447	3.69
301	352	26	77	3.68
340	391	351	402	3.68
551	602	426	477	3.68
26	77	351	402	3.67
90	141	421	472	3.67
240	291	301	352	3.67
26	77	151	202	3.66
15	66	276	327	3.65
401	452	176	227	3.65
15	66	146	197	3.63
51	102	276	327	3.63
265	316	351	402	3.63
65	116	421	472	3.62
301	352	401	452	3.62
351	402	276	327	3.62
226	277	396	447	3.59
251	302	276	327	3.58
301	352	351	402	3.57
340	391	171	222	3.57
215	266	276	327	3.55
240	291	171	222	3.55
501	552	26	77	3.54
215	266	351	402	3.52
465	516	1	52	3.52
415	466	351	402	3.51
240	291	1	52	3.5
526	577	421	472	3.5
51	102	176	227	3.49
490	541	146	197	3.48
101	152	351	402	3.47
201	252	401	452	3.47
465	516	301	352	3.47
1	52	301	352	3.46
40	91	426	477	3.46
115	166	351	402	3.46
465	516	351	402	3.46
551	602	396	447	3.46
365	416	421	472	3.45
415	466	421	472	3.45
440	491	396	447	3.44
226	277	151	202	3.43
265	316	401	452	3.43
565	616	146	197	3.43
190	241	146	197	3.42
190	241	276	327	3.42
551	602	26	77	3.41
101	152	276	327	3.4
65	116	351	402	3.39
1	52	1	52	3.38
140	191	401	452	3.38
290	341	401	452	3.38
540	591	351	402	3.38
15	66	508	12	3.37
40	91	276	327	3.37
90	141	401	452	3.37
501	552	276	327	3.35
351	402	351	402	3.34
440	491	401	452	3.33
165	216	533	37	3.32
351	402	426	477	3.3
26	77	508	12	3.29
126	177	396	447	3.28
40	91	351	402	3.24
115	166	276	327	3.24
476	527	351	402	3.24
115	166	421	472	3.23
390	441	421	472	3.23
401	452	276	327	3.23
226	277	26	77	3.21
451	502	401	452	3.21
76	127	276	327	3.2
326	377	401	452	3.2
201	252	301	352	3.19
1	52	176	227	3.18
276	327	301	352	3.17
76	127	146	197	3.15
415	466	276	327	3.15
426	477	401	452	3.15
526	577	351	402	3.15
140	191	301	352	3.14
126	177	26	77	3.12
226	277	401	452	3.12
490	541	151	202	3.12
565	616	276	327	3.12
376	427	401	452	3.11
476	527	276	327	3.11
515	566	396	447	3.11
540	591	171	222	3.11
390	441	401	452	3.1
226	277	351	402	3.08
501	552	351	402	3.07
340	391	301	352	3.06
440	491	26	77	3.05
101	152	421	472	3.04
326	377	533	37	3.04
151	202	146	197	3.03
440	491	351	402	3.03
515	566	26	77	3.03
190	241	508	12	2.99
501	552	426	477	2.99
201	252	1	52	2.97
451	502	533	37	2.97
51	102	401	452	2.96
126	177	276	327	2.96
176	227	176	227	2.96
340	391	1	52	2.95
265	316	426	477	2.94
465	516	533	37	2.94
76	127	508	12	2.93
140	191	1	52	2.93
15	66	401	452	2.92
176	227	351	402	2.92
440	491	151	202	2.92
351	402	401	452	2.9
376	427	421	472	2.9
176	227	1	52	2.89
201	252	171	222	2.89
251	302	401	452	2.89
476	527	421	472	2.89
176	227	301	352	2.88
276	327	1	52	2.88
340	391	276	327	2.88
401	452	533	37	2.88
65	116	276	327	2.86
151	202	276	327	2.86
51	102	533	37	2.85
215	266	401	452	2.84
140	191	171	222	2.83
515	566	426	477	2.83
40	91	401	452	2.82
490	541	396	447	2.82
101	152	401	452	2.8
251	302	301	352	2.8
301	352	508	12	2.8
165	216	21	72	2.78
1	52	276	327	2.77
190	241	401	452	2.77
551	602	351	402	2.77
126	177	351	402	2.75
215	266	421	472	2.75
290	341	533	37	2.75
65	116	171	222	2.74
501	552	401	452	2.74
1	52	533	37	2.73
540	591	276	327	2.73
315	366	421	472	2.71
126	177	426	477	2.69
440	491	508	12	2.69
515	566	276	327	2.68
490	541	276	327	2.67
526	577	276	327	2.67
540	591	301	352	2.67
65	116	301	352	2.65
90	141	301	352	2.64
115	166	401	452	2.64
401	452	401	452	2.63
290	341	176	227	2.62
76	127	401	452	2.61
490	541	26	77	2.61
26	77	346	397	2.6
240	291	21	72	2.59
365	416	301	352	2.59
515	566	351	402	2.59
540	591	1	52	2.59
551	602	276	327	2.58
565	616	396	447	2.58
15	66	396	447	2.57
251	302	1	52	2.55
276	327	21	72	2.55
565	616	401	452	2.55
290	341	21	72	2.53
415	466	301	352	2.53
551	602	421	472	2.53
526	577	171	222	2.52
40	91	421	472	2.51
415	466	401	452	2.51
426	477	421	472	2.51
476	527	401	452	2.49
65	116	1	52	2.48
190	241	396	447	2.46
315	366	508	12	2.44
15	66	271	322	2.43
315	366	21	72	2.43
126	177	401	452	2.42
176	227	533	37	2.41
90	141	1	52	2.39
365	416	21	72	2.39
115	166	301	352	2.37
251	302	171	222	2.37
526	577	301	352	2.37
490	541	351	402	2.36
151	202	401	452	2.35
201	252	21	72	2.35
326	377	21	72	2.35
340	391	176	227	2.35
451	502	21	72	2.35
165	216	371	422	2.34
415	466	171	222	2.34
140	191	21	72	2.33
226	277	508	12	2.33
340	391	401	452	2.32
415	466	1	52	2.32
15	66	351	402	2.31
315	366	346	397	2.31
15	66	346	397	2.3
165	216	71	122	2.3
65	116	401	452	2.29
151	202	508	12	2.28
240	291	533	37	2.28
390	441	301	352	2.28
565	616	508	12	2.28
526	577	1	52	2.27
565	616	351	402	2.27
340	391	533	37	2.24
276	327	171	222	2.23
376	427	301	352	2.23
51	102	21	72	2.22
101	152	301	352	2.22
301	352	346	397	2.22
365	416	1	52	2.22
76	127	271	322	2.21
190	241	351	402	2.21
515	566	401	452	2.21
565	616	26	77	2.21
215	266	301	352	2.2
351	402	421	472	2.2
540	591	401	452	2.2
151	202	396	447	2.18
76	127	396	447	2.17
240	291	176	227	2.17
490	541	401	452	2.17
526	577	401	452	2.17
115	166	1	52	2.16
90	141	21	72	2.15
440	491	346	397	2.14
1	52	401	452	2.13
265	316	508	12	2.13
26	77	21	72	2.11
190	241	346	397	2.11
476	527	301	352	2.11
301	352	426	477	2.1
315	366	301	352	2.1
501	552	421	472	2.1
301	352	21	72	2.07
390	441	1	52	2.07
426	477	301	352	2.07
540	591	176	227	2.06
165	216	376	427	2.05
401	452	21	72	2.05
465	516	276	327	2.05
490	541	426	477	2.05
551	602	401	452	2.04
76	127	346	397	2.02
190	241	271	322	2.02
251	302	21	72	2.02
326	377	371	422	2.02
76	127	351	402	2.01
265	316	21	72	2.01
326	377	71	122	2.01
426	477	21	72	2.01
451	502	371	422	2.01
515	566	421	472	2.01
565	616	151	202	2.01
451	502	71	122	2
101	152	1	52	1.99
290	341	371	422	1.99
151	202	351	402	1.98
15	66	26	77	1.95
190	241	26	77	1.95
265	316	421	472	1.95
376	427	21	72	1.94
26	77	296	347	1.93
551	602	301	352	1.93
140	191	533	37	1.92
240	291	371	422	1.92
40	91	301	352	1.91
201	252	533	37	1.91
51	102	371	422	1.9
376	427	1	52	1.9
390	441	21	72	1.9
540	591	533	37	1.9
226	277	426	477	1.89
326	377	376	427	1.89
476	527	1	52	1.89
215	266	21	72	1.88
226	277	346	397	1.88
1	52	21	72	1.87
126	177	421	472	1.87
165	216	446	497	1.87
265	316	346	397	1.87
115	166	171	222	1.86
215	266	1	52	1.86
351	402	301	352	1.85
451	502	376	427	1.85
465	516	376	427	1.85
65	116	533	37	1.84
176	227	276	327	1.84
51	102	71	122	1.82
351	402	21	72	1.82
401	452	371	422	1.82
415	466	21	72	1.8
151	202	26	77	1.79
340	391	21	72	1.79
465	516	446	497	1.79
101	152	21	72	1.78
401	452	376	427	1.78
115	166	21	72	1.77
315	366	296	347	1.77
401	452	71	122	1.77
51	102	376	427	1.75
90	141	171	222	1.75
226	277	21	72	1.75
365	416	346	397	1.75
251	302	533	37	1.74
276	327	371	422	1.74
265	316	301	352	1.73
565	616	346	397	1.72
65	116	21	72	1.71
440	491	21	72	1.71
201	252	371	422	1.7
276	327	533	37	1.7
551	602	1	52	1.7
26	77	426	477	1.69
40	91	21	72	1.68
476	527	21	72	1.68
1	52	371	422	1.67
140	191	371	422	1.67
315	366	1	52	1.67
40	91	1	52	1.66
240	291	71	122	1.66
301	352	296	347	1.66
15	66	296	347	1.65
76	127	26	77	1.65
526	577	176	227	1.65
151	202	346	397	1.64
426	477	1	52	1.64
465	516	401	452	1.64
540	591	21	72	1.64
201	252	176	227	1.63
415	466	533	37	1.63
501	552	21	72	1.63
65	116	176	227	1.62
451	502	446	497	1.62
501	552	301	352	1.61
290	341	71	122	1.6
1	52	376	427	1.59
326	377	446	497	1.59
440	491	296	347	1.59
526	577	533	37	1.59
465	516	371	422	1.58
476	527	171	222	1.58
401	452	446	497	1.57
365	416	508	12	1.56
551	602	171	222	1.56
426	477	508	12	1.55
465	516	21	72	1.55
465	516	71	122	1.55
126	177	301	352	1.54
290	341	376	427	1.54
151	202	271	322	1.53
190	241	296	347	1.53
515	566	301	352	1.53
140	191	176	227	1.52
426	477	346	397	1.52
526	577	21	72	1.52
15	66	21	72	1.51
276	327	346	397	1.51
51	102	446	497	1.49
365	416	371	422	1.49
176	227	401	452	1.48
340	391	371	422	1.48
351	402	508	12	1.48
126	177	21	72	1.47
176	227	376	427	1.47
351	402	1	52	1.46
251	302	371	422	1.45
301	352	301	352	1.45
76	127	296	347	1.44
90	141	371	422	1.44
265	316	296	347	1.44
551	602	21	72	1.44
101	152	171	222	1.42
226	277	296	347	1.42
351	402	346	397	1.41
1	52	71	122	1.4
115	166	533	37	1.4
151	202	151	202	1.4
365	416	296	347	1.4
26	77	271	322	1.39
90	141	533	37	1.39
190	241	21	72	1.39
201	252	71	122	1.38
276	327	71	122	1.36
490	541	421	472	1.36
176	227	21	72	1.35
515	566	21	72	1.35
1	52	446	497	1.34
376	427	346	397	1.34
501	552	346	397	1.34
515	566	1	52	1.34
565	616	21	72	1.34
390	441	171	222	1.33
440	491	426	477	1.33
501	552	1	52	1.33
501	552	508	12	1.33
540	591	371	422	1.33
65	116	371	422	1.32
315	366	371	422	1.32
415	466	371	422	1.32
90	141	346	397	1.31
176	227	371	422	1.31
190	241	151	202	1.31
490	541	21	72	1.31
140	191	71	122	1.3
340	391	376	427	1.3
76	127	21	72	1.29
240	291	376	427	1.29
15	66	476	527	1.28
265	316	1	52	1.26
276	327	296	347	1.26
490	541	508	12	1.26
565	616	296	347	1.26
176	227	446	497	1.25
226	277	301	352	1.25
301	352	421	472	1.25
340	391	71	122	1.25
390	441	346	397	1.25
390	441	371	422	1.25
115	166	371	422	1.24
126	177	1	52	1.24
376	427	371	422	1.24
440	491	271	322	1.24
415	466	176	227	1.23
490	541	301	352	1.23
215	266	371	422	1.22
426	477	296	347	1.22
426	477	371	422	1.22
40	91	346	397	1.21
176	227	71	122	1.21
565	616	271	322	1.21
15	66	151	202	1.2
101	152	371	422	1.2
151	202	21	72	1.2
151	202	296	347	1.2
251	302	176	227	1.2
526	577	371	422	1.2
101	152	533	37	1.19
215	266	346	397	1.19
226	277	421	472	1.19
476	527	533	37	1.19
551	602	533	37	1.19
215	266	171	222	1.18
376	427	508	12	1.16
540	591	71	122	1.16
126	177	346	397	1.15
126	177	508	12	1.15
190	241	476	527	1.15
215	266	533	37	1.15
476	527	371	422	1.15
26	77	301	352	1.13
90	141	71	122	1.13
201	252	346	397	1.13
490	541	346	397	1.13
240	291	346	397	1.12
351	402	296	347	1.12
365	416	533	37	1.12
365	416	171	222	1.11
390	441	533	37	1.11
26	77	476	527	1.1
540	591	376	427	1.1
76	127	476	527	1.09
140	191	346	397	1.09
265	316	371	422	1.09
351	402	371	422	1.09
90	141	296	347	1.08
251	302	71	122	1.07
376	427	296	347	1.07
526	577	71	122	1.07
101	152	346	397	1.06
501	552	296	347	1.06
40	91	371	422	1.05
376	427	533	37	1.05
390	441	71	122	1.04
26	77	421	472	1.03
40	91	508	12	1.03
201	252	376	427	1.03
215	266	508	12	1.03
365	416	71	122	1.03
551	602	371	422	1.03
65	116	71	122	1.02
140	191	376	427	1.02
276	327	176	227	1.02
390	441	296	347	1.02
65	116	376	427	1.01
240	291	296	347	1.01
201	252	296	347	1
301	352	271	322	1
301	352	371	422	0.99
376	427	171	222	0.99
276	327	508	12	0.98
215	266	296	347	0.97
115	166	71	122	0.96
415	466	71	122	0.96
501	552	371	422	0.96
40	91	296	347	0.95
140	191	296	347	0.95
515	566	346	397	0.95
115	166	176	227	0.94
440	491	301	352	0.94
101	152	71	122	0.93
476	527	346	397	0.93
526	577	376	427	0.93
76	127	151	202	0.92
490	541	1	52	0.92
26	77	371	422	0.91
251	302	346	397	0.91
251	302	376	427	0.91
290	341	446	497	0.91
315	366	71	122	0.91
90	141	508	12	0.9
126	177	296	347	0.9
115	166	346	397	0.89
390	441	508	12	0.89
440	491	476	527	0.89
15	66	126	177	0.88
101	152	296	347	0.88
126	177	371	422	0.88
276	327	376	427	0.87
376	427	71	122	0.87
426	477	533	37	0.87
440	491	421	472	0.87
490	541	296	347	0.87
226	277	371	422	0.86
340	391	446	497	0.86
40	91	533	37	0.85
415	466	376	427	0.85
515	566	371	422	0.85
301	352	1	52	0.84
190	241	126	177	0.83
476	527	71	122	0.83
515	566	508	12	0.81
40	91	71	122	0.8
301	352	476	527	0.8
476	527	296	347	0.79
540	591	446	497	0.79
26	77	126	177	0.78
76	127	126	177	0.78
251	302	296	347	0.78
565	616	476	527	0.78
151	202	476	527	0.77
226	277	271	322	0.76
351	402	533	37	0.76
515	566	296	347	0.76
90	141	176	227	0.75
115	166	296	347	0.75
226	277	1	52	0.75
415	466	346	397	0.75
565	616	426	477	0.75
215	266	71	122	0.74
440	491	371	422	0.74
490	541	371	422	0.74
115	166	376	427	0.73
101	152	508	12	0.72
240	291	446	497	0.72
290	341	296	347	0.72
290	341	346	397	0.72
90	141	376	427	0.7
515	566	533	37	0.7
551	602	71	122	0.69
551	602	176	227	0.69
551	602	346	397	0.69
40	91	171	222	0.68
165	216	296	347	0.68
415	466	296	347	0.67
426	477	71	122	0.67
476	527	176	227	0.67
226	277	476	527	0.66
440	491	126	177	0.65
501	552	71	122	0.65
565	616	301	352	0.64
515	566	171	222	0.63
526	577	446	497	0.63
476	527	508	12	0.62
515	566	71	122	0.62
101	152	176	227	0.61
126	177	533	37	0.61
101	152	376	427	0.6
426	477	171	222	0.6
551	602	296	347	0.6
315	366	476	527	0.59
351	402	71	122	0.58
476	527	376	427	0.58
551	602	376	427	0.58
26	77	1	52	0.57
390	441	376	427	0.57
501	552	533	37	0.56
126	177	71	122	0.55
151	202	126	177	0.55
165	216	346	397	0.55
265	316	71	122	0.55
390	441	176	227	0.55
565	616	371	422	0.55
15	66	76	127	0.54
15	66	246	297	0.54
76	127	246	297	0.54
565	616	126	177	0.54
76	127	76	127	0.52
65	116	346	397	0.51
65	116	446	497	0.51
265	316	476	527	0.5
65	116	296	347	0.49
151	202	301	352	0.49
190	241	76	127	0.49
215	266	376	427	0.49
451	502	296	347	0.49
526	577	296	347	0.49
526	577	346	397	0.49
15	66	96	147	0.48
201	252	446	497	0.48
376	427	376	427	0.47
440	491	1	52	0.47
15	66	371	422	0.46
301	352	126	177	0.46
326	377	296	347	0.46
365	416	376	427	0.46
76	127	96	147	0.45
115	166	508	12	0.45
151	202	371	422	0.45
51	102	296	347	0.44
140	191	508	12	0.44
190	241	246	297	0.44
76	127	196	247	0.43
190	241	371	422	0.43
201	252	508	12	0.43
315	366	533	37	0.42
540	591	296	347	0.42
265	316	533	37	0.41
490	541	533	37	0.41
551	602	508	12	0.41
40	91	376	427	0.4
140	191	446	497	0.4
226	277	126	177	0.4
351	402	171	222	0.39
540	591	346	397	0.39
76	127	371	422	0.38
251	302	508	12	0.38
565	616	421	472	0.38
15	66	196	247	0.36
315	366	126	177	0.36
340	391	296	347	0.36
451	502	346	397	0.36
490	541	71	122	0.36
190	241	96	147	0.35
226	277	71	122	0.33
26	77	71	122	0.32
326	377	346	397	0.32
440	491	71	122	0.32
515	566	376	427	0.32
51	102	346	397	0.31
151	202	76	127	0.31
415	466	446	497	0.31
301	352	71	122	0.3
340	391	346	397	0.3
126	177	171	222	0.29
401	452	296	347	0.28
465	516	451	502	0.28
501	552	171	222	0.28
15	66	301	352	0.27
151	202	426	477	0.27
190	241	301	352	0.27
426	477	376	427	0.27
151	202	246	297	0.26
151	202	96	147	0.25
415	466	508	12	0.25
265	316	126	177	0.23
351	402	376	427	0.23
490	541	476	527	0.23
76	127	301	352	0.22
126	177	376	427	0.22
251	302	446	497	0.22
426	477	476	527	0.22
440	491	76	127	0.22
501	552	476	527	0.22
565	616	1	52	0.22
565	616	76	127	0.22
15	66	121	172	0.21
26	77	76	127	0.21
76	127	121	172	0.21
240	291	508	12	0.21
351	402	476	527	0.21
1	52	296	347	0.2
501	552	376	427	0.19
215	266	176	227	0.18
365	416	476	527	0.16
115	166	446	497	0.15
190	241	196	247	0.15
376	427	176	227	0.14
126	177	476	527	0.13
265	316	271	322	0.12
276	327	446	497	0.11
401	452	346	397	0.11
565	616	96	147	0.11
551	602	446	497	0.1
565	616	71	122	0.1
151	202	326	377	0.09
565	616	246	297	0.09
190	241	121	172	0.08
515	566	176	227	0.08
76	127	326	377	0.07
476	527	446	497	0.07
490	541	376	427	0.07
501	552	126	177	0.07
40	91	176	227	0.06
151	202	421	472	0.06
490	541	126	177	0.06
365	416	176	227	0.05
440	491	326	377	0.05
151	202	1	52	0.03
301	352	533	37	0.03
315	366	376	427	0.03
1	52	346	397	0.02
40	91	476	527	0.02
90	141	446	497	0.02
226	277	533	37	0.02
376	427	476	527	0.02
440	491	96	147	0.02
515	566	476	527	0.02
176	227	451	502	0.01
190	241	326	377	0.01
565	616	326	377	0.01
15	66	326	377	0
26	77	96	147	0
151	202	71	122	0
226	277	76	127	0
440	491	246	297	0
40	91	326	377	-0.01
101	152	446	497	-0.01
226	277	326	377	-0.01
265	316	376	427	-0.01
301	352	76	127	-0.01
26	77	326	377	-0.02
126	177	126	177	-0.02
215	266	476	527	-0.02
351	402	126	177	-0.02
490	541	271	322	-0.02
301	352	326	377	-0.03
390	441	446	497	-0.03
426	477	126	177	-0.03
126	177	326	377	-0.04
315	366	326	377	-0.04
490	541	326	377	-0.04
301	352	96	147	-0.05
515	566	326	377	-0.05
26	77	246	297	-0.07
265	316	326	377	-0.07
365	416	126	177	-0.07
501	552	326	377	-0.07
176	227	296	347	-0.08
226	277	96	147	-0.08
390	441	476	527	-0.08
490	541	171	222	-0.08
190	241	426	477	-0.09
315	366	271	322	-0.09
376	427	326	377	-0.09
390	441	326	377	-0.09
515	566	126	177	-0.09
40	91	126	177	-0.1
101	152	326	377	-0.1
151	202	121	172	-0.11
151	202	196	247	-0.11
65	116	508	12	-0.13
351	402	326	377	-0.13
90	141	476	527	-0.14
115	166	326	377	-0.14
190	241	71	122	-0.14
101	152	476	527	-0.15
376	427	126	177	-0.15
465	516	296	347	-0.15
476	527	476	527	-0.15
526	577	326	377	-0.15
90	141	326	377	-0.16
215	266	326	377	-0.16
526	577	508	12	-0.16
551	602	326	377	-0.16
426	477	326	377	-0.17
390	441	126	177	-0.18
476	527	326	377	-0.18
251	302	326	377	-0.19
276	327	476	527	-0.19
365	416	326	377	-0.19
65	116	326	377	-0.2
176	227	326	377	-0.2
276	327	326	377	-0.2
340	391	326	377	-0.21
76	127	71	122	-0.22
76	127	226	277	-0.22
415	466	326	377	-0.22
490	541	96	147	-0.22
490	541	76	127	-0.23
515	566	446	497	-0.23
540	591	326	377	-0.23
551	602	476	527	-0.23
15	66	226	277	-0.24
215	266	126	177	-0.24
265	316	76	127	-0.24
326	377	326	377	-0.24
190	241	1	52	-0.25
226	277	376	427	-0.25
465	516	326	377	-0.25
51	102	326	377	-0.27
101	152	126	177	-0.27
201	252	326	377	-0.27
215	266	446	497	-0.27
240	291	326	377	-0.27
401	452	326	377	-0.27
115	166	476	527	-0.28
140	191	326	377	-0.28
176	227	346	397	-0.28
451	502	326	377	-0.28
90	141	126	177	-0.29
226	277	246	297	-0.29
290	341	508	12	-0.29
315	366	76	127	-0.29
376	427	446	497	-0.29
15	66	71	122	-0.3
476	527	126	177	-0.3
40	91	446	497	-0.31
126	177	176	227	-0.31
151	202	226	277	-0.31
301	352	246	297	-0.31
190	241	226	277	-0.32
190	241	421	472	-0.32
290	341	326	377	-0.32
76	127	1	52	-0.33
265	316	96	147	-0.33
301	352	376	427	-0.33
501	552	176	227	-0.33
15	66	426	477	-0.34
126	177	76	127	-0.35
126	177	96	147	-0.36
501	552	76	127	-0.36
565	616	121	172	-0.36
1	52	326	377	-0.37
76	127	426	477	-0.37
126	177	271	322	-0.37
276	327	126	177	-0.37
426	477	176	227	-0.37
551	602	126	177	-0.37
565	616	533	37	-0.37
15	66	1	52	-0.38
365	416	446	497	-0.38
415	466	476	527	-0.38
440	491	533	37	-0.38
115	166	126	177	-0.4
140	191	476	527	-0.4
165	216	326	377	-0.4
251	302	476	527	-0.4
540	591	508	12	-0.4
201	252	476	527	-0.41
515	566	76	127	-0.42
315	366	171	222	-0.43
26	77	533	37	-0.44
126	177	446	497	-0.44
265	316	171	222	-0.44
151	202	533	37	-0.45
351	402	76	127	-0.45
351	402	96	147	-0.45
501	552	446	497	-0.45
515	566	96	147	-0.45
565	616	226	277	-0.45
351	402	176	227	-0.46
465	516	346	397	-0.46
501	552	96	147	-0.46
565	616	376	427	-0.46
440	491	376	427	-0.47
501	552	271	322	-0.47
40	91	76	127	-0.48
76	127	496	547	-0.48
76	127	421	472	-0.5
351	402	271	322	-0.5
151	202	376	427	-0.51
190	241	496	547	-0.51
490	541	246	297	-0.51
40	91	96	147	-0.52
315	366	96	147	-0.52
415	466	126	177	-0.53
526	577	476	527	-0.53
201	252	126	177	-0.54
426	477	446	497	-0.54
426	477	76	127	-0.55
565	616	196	247	-0.55
15	66	496	547	-0.56
151	202	496	547	-0.56
251	302	126	177	-0.56
426	477	96	147	-0.56
526	577	126	177	-0.56
140	191	126	177	-0.57
465	516	51	102	-0.57
65	116	476	527	-0.58
176	227	51	102	-0.58
351	402	446	497	-0.58
26	77	376	427	-0.59
240	291	476	527	-0.59
340	391	508	12	-0.59
490	541	446	497	-0.59
1	52	451	502	-0.6
15	66	421	472	-0.6
376	427	76	127	-0.62
490	541	226	277	-0.62
490	541	176	227	-0.63
565	616	496	547	-0.63
176	227	101	152	-0.64
215	266	96	147	-0.64
551	602	96	147	-0.64
376	427	96	147	-0.65
540	591	476	527	-0.65
440	491	121	172	-0.66
465	516	46	97	-0.66
265	316	246	297	-0.67
465	516	101	152	-0.67
515	566	271	322	-0.68
65	116	126	177	-0.69
215	266	76	127	-0.69
390	441	76	127	-0.69
401	452	451	502	-0.69
440	491	226	277	-0.69
1	52	51	102	-0.7
126	177	246	297	-0.7
240	291	126	177	-0.7
551	602	76	127	-0.7
101	152	76	127	-0.71
540	591	126	177	-0.71
176	227	46	97	-0.72
226	277	226	277	-0.72
365	416	76	127	-0.73
426	477	271	322	-0.73
101	152	96	147	-0.74
476	527	76	127	-0.74
40	91	271	322	-0.75
476	527	96	147	-0.76
126	177	226	277	-0.78
390	441	96	147	-0.78
501	552	246	297	-0.78
540	591	51	102	-0.78
301	352	226	277	-0.79
515	566	246	297	-0.79
551	602	51	102	-0.79
515	566	226	277	-0.8
76	127	201	252	-0.81
26	77	121	172	-0.82
76	127	376	427	-0.82
190	241	376	427	-0.82
526	577	51	102	-0.82
76	127	533	37	-0.83
115	166	76	127	-0.83
115	166	96	147	-0.83
365	416	96	147	-0.83
490	541	496	547	-0.83
26	77	226	277	-0.84
190	241	533	37	-0.84
315	366	246	297	-0.84
340	391	476	527	-0.84
76	127	471	522	-0.86
90	141	76	127	-0.86
440	491	496	547	-0.86
290	341	476	527	-0.88
15	66	533	37	-0.9
65	116	51	102	-0.9
551	602	226	277	-0.9
340	391	51	102	-0.91
340	391	126	177	-0.91
351	402	246	297	-0.91
415	466	96	147	-0.91
90	141	96	147	-0.92
226	277	121	172	-0.92
501	552	226	277	-0.92
401	452	51	102	-0.93
515	566	51	102	-0.93
15	66	376	427	-0.94
40	91	246	297	-0.94
351	402	226	277	-0.94
476	527	51	102	-0.94
490	541	51	102	-0.94
515	566	496	547	-0.94
251	302	96	147	-0.95
415	466	51	102	-0.95
526	577	76	127	-0.95
1	52	101	152	-0.96
265	316	226	277	-0.96
526	577	96	147	-0.96
65	116	96	147	-0.97
226	277	496	547	-0.98
15	66	471	522	-0.99
126	177	496	547	-0.99
265	316	446	497	-0.99
415	466	76	127	-0.99
40	91	226	277	-1
51	102	508	12	-1
315	366	446	497	-1
340	391	451	502	-1
15	66	201	252	-1.01
301	352	121	172	-1.01
440	491	196	247	-1.01
490	541	121	172	-1.01
290	341	126	177	-1.02
26	77	496	547	-1.03
126	177	51	102	-1.04
151	202	471	522	-1.04
251	302	76	127	-1.04
376	427	271	322	-1.04
51	102	451	502	-1.05
115	166	51	102	-1.05
501	552	496	547	-1.05
540	591	451	502	-1.05
51	102	51	102	-1.06
190	241	471	522	-1.06
276	327	76	127	-1.06
540	591	101	152	-1.06
215	266	226	277	-1.07
326	377	451	502	-1.07
426	477	226	277	-1.07
165	216	508	12	-1.08
426	477	246	297	-1.08
476	527	226	277	-1.08
551	602	101	152	-1.08
1	52	476	527	-1.09
1	52	508	12	-1.09
65	116	76	127	-1.09
451	502	508	12	-1.09
526	577	101	152	-1.09
315	366	176	227	-1.1
151	202	51	102	-1.11
176	227	126	177	-1.11
176	227	476	527	-1.11
451	502	451	502	-1.11
501	552	51	102	-1.11
551	602	496	547	-1.11
565	616	51	102	-1.11
540	591	96	147	-1.12
51	102	126	177	-1.13
326	377	508	12	-1.13
451	502	51	102	-1.13
51	102	476	527	-1.14
101	152	51	102	-1.14
101	152	226	277	-1.14
215	266	51	102	-1.14
215	266	271	322	-1.14
301	352	496	547	-1.14
340	391	101	152	-1.14
276	327	96	147	-1.15
376	427	226	277	-1.15
1	52	126	177	-1.16
65	116	101	152	-1.16
226	277	171	222	-1.16
251	302	51	102	-1.16
451	502	126	177	-1.16
540	591	76	127	-1.16
76	127	251	302	-1.17
115	166	226	277	-1.17
265	316	176	227	-1.17
376	427	246	297	-1.17
40	91	496	547	-1.18
176	227	96	147	-1.18
351	402	51	102	-1.18
526	577	226	277	-1.18
526	577	451	502	-1.18
190	241	51	102	-1.19
340	391	96	147	-1.19
76	127	51	102	-1.2
140	191	76	127	-1.2
176	227	226	277	-1.2
201	252	76	127	-1.2
351	402	496	547	-1.2
401	452	101	152	-1.2
401	452	126	177	-1.2
451	502	476	527	-1.2
551	602	246	297	-1.2
65	116	226	277	-1.21
140	191	96	147	-1.21
226	277	446	497	-1.21
326	377	51	102	-1.21
326	377	126	177	-1.21
415	466	226	277	-1.21
40	91	51	102	-1.22
151	202	251	302	-1.22
265	316	496	547	-1.22
401	452	476	527	-1.22
476	527	496	547	-1.22
515	566	101	152	-1.22
165	216	51	102	-1.23
215	266	246	297	-1.23
140	191	51	102	-1.24
165	216	126	177	-1.24
390	441	51	102	-1.24
426	477	51	102	-1.24
190	241	201	252	-1.25
201	252	51	102	-1.25
390	441	226	277	-1.25
401	452	508	12	-1.25
490	541	101	152	-1.25
165	216	476	527	-1.26
326	377	476	527	-1.26
101	152	246	297	-1.27
201	252	96	147	-1.27
15	66	51	102	-1.28
290	341	51	102	-1.28
365	416	271	322	-1.29
376	427	51	102	-1.29
390	441	246	297	-1.29
415	466	101	152	-1.29
526	577	496	547	-1.29
540	591	226	277	-1.29
315	366	226	277	-1.3
565	616	446	497	-1.3
101	152	496	547	-1.31
476	527	246	297	-1.31
65	116	451	502	-1.32
90	141	51	102	-1.32
251	302	226	277	-1.32
340	391	76	127	-1.32
426	477	496	547	-1.32
476	527	101	152	-1.32
26	77	196	247	-1.33
215	266	496	547	-1.33
126	177	121	172	-1.34
151	202	201	252	-1.34
176	227	508	12	-1.34
15	66	251	302	-1.35
115	166	496	547	-1.35
190	241	251	302	-1.35
226	277	51	102	-1.35
376	427	496	547	-1.36
390	441	496	547	-1.37
465	516	126	177	-1.37
565	616	471	522	-1.37
126	177	101	152	-1.38
151	202	446	497	-1.38
340	391	226	277	-1.38
51	102	101	152	-1.39
115	166	101	152	-1.39
551	602	271	322	-1.39
90	141	226	277	-1.4
101	152	271	322	-1.4
176	227	76	127	-1.4
240	291	51	102	-1.4
390	441	271	322	-1.4
540	591	496	547	-1.4
176	227	496	547	-1.41
415	466	496	547	-1.41
515	566	121	172	-1.41
240	291	76	127	-1.42
440	491	446	497	-1.42
65	116	496	547	-1.43
265	316	51	102	-1.43
301	352	171	222	-1.43
365	416	226	277	-1.43
365	416	246	297	-1.43
465	516	476	527	-1.43
115	166	246	297	-1.44
440	491	51	102	-1.44
265	316	121	172	-1.45
315	366	496	547	-1.46
151	202	101	152	-1.47
1	52	96	147	-1.48
165	216	451	502	-1.48
226	277	196	247	-1.48
240	291	96	147	-1.49
365	416	51	102	-1.49
565	616	251	302	-1.49
101	152	101	152	-1.5
451	502	101	152	-1.5
465	516	226	277	-1.5
501	552	121	172	-1.5
251	302	101	152	-1.51
290	341	96	147	-1.51
76	127	221	272	-1.52
276	327	51	102	-1.52
326	377	101	152	-1.52
301	352	446	497	-1.53
476	527	271	322	-1.53
501	552	101	152	-1.53
565	616	101	152	-1.53
1	52	226	277	-1.55
215	266	101	152	-1.55
465	516	96	147	-1.55
551	602	451	502	-1.55
40	91	101	152	-1.56
90	141	246	297	-1.56
90	141	496	547	-1.56
251	302	496	547	-1.57
301	352	51	102	-1.58
1	52	46	97	-1.59
340	391	496	547	-1.59
151	202	221	272	-1.6
365	416	496	547	-1.6
526	577	246	297	-1.6
140	191	226	277	-1.61
351	402	101	152	-1.63
351	402	121	172	-1.63
76	127	101	152	-1.64
301	352	196	247	-1.64
415	466	246	297	-1.64
290	341	76	127	-1.65
490	541	196	247	-1.65
1	52	76	127	-1.66
26	77	51	102	-1.66
176	227	321	372	-1.66
390	441	101	152	-1.67
465	516	496	547	-1.67
201	252	226	277	-1.68
565	616	171	222	-1.68
226	277	176	227	-1.69
276	327	226	277	-1.69
290	341	101	152	-1.69
401	452	96	147	-1.69
51	102	96	147	-1.7
190	241	101	152	-1.7
190	241	221	272	-1.71
376	427	101	152	-1.71
40	91	121	172	-1.72
51	102	76	127	-1.72
415	466	451	502	-1.72
465	516	76	127	-1.72
115	166	271	322	-1.73
140	191	101	152	-1.73
251	302	246	297	-1.73
401	452	76	127	-1.73
490	541	251	302	-1.73
1	52	496	547	-1.74
26	77	446	497	-1.74
65	116	246	297	-1.75
426	477	101	152	-1.75
15	66	221	272	-1.76
90	141	271	322	-1.76
140	191	496	547	-1.76
165	216	101	152	-1.76
201	252	101	152	-1.77
90	141	101	152	-1.79
201	252	496	547	-1.79
315	366	51	102	-1.79
190	241	446	497	-1.8
326	377	96	147	-1.81
401	452	226	277	-1.81
451	502	76	127	-1.81
15	66	101	152	-1.82
326	377	76	127	-1.82
490	541	471	522	-1.82
465	516	508	12	-1.83
551	602	121	172	-1.83
226	277	101	152	-1.84
290	341	226	277	-1.85
401	452	46	97	-1.85
76	127	446	497	-1.86
276	327	496	547	-1.86
440	491	171	222	-1.86
451	502	96	147	-1.86
340	391	46	97	-1.87
515	566	451	502	-1.87
290	341	451	502	-1.88
426	477	121	172	-1.88
465	516	321	372	-1.88
540	591	46	97	-1.88
540	591	246	297	-1.88
565	616	221	272	-1.89
51	102	226	277	-1.9
115	166	451	502	-1.9
315	366	121	172	-1.9
240	291	226	277	-1.92
276	327	246	297	-1.92
401	452	496	547	-1.92
526	577	46	97	-1.92
240	291	101	152	-1.93
440	491	471	522	-1.94
476	527	451	502	-1.94
151	202	171	222	-1.95
265	316	101	152	-1.96
565	616	176	227	-1.97
440	491	101	152	-1.98
515	566	251	302	-2
565	616	201	252	-2
51	102	496	547	-2.01
215	266	121	172	-2.01
251	302	451	502	-2.02
440	491	251	302	-2.02
240	291	496	547	-2.03
326	377	226	277	-2.03
126	177	251	302	-2.04
65	116	46	97	-2.06
140	191	246	297	-2.06
376	427	121	172	-2.06
476	527	121	172	-2.06
340	391	246	297	-2.07
451	502	226	277	-2.07
365	416	101	152	-2.08
165	216	76	127	-2.09
176	227	246	297	-2.09
276	327	101	152	-2.09
201	252	246	297	-2.1
415	466	271	322	-2.1
551	602	46	97	-2.1
15	66	446	497	-2.11
226	277	471	522	-2.11
451	502	496	547	-2.11
101	152	121	172	-2.12
226	277	251	302	-2.12
251	302	271	322	-2.12
290	341	496	547	-2.12
301	352	176	227	-2.13
515	566	321	372	-2.13
26	77	171	222	-2.14
440	491	176	227	-2.14
101	152	451	502	-2.15
151	202	176	227	-2.15
301	352	101	152	-2.15
326	377	496	547	-2.15
490	541	321	372	-2.16
126	177	196	247	-2.18
490	541	221	272	-2.19
490	541	451	502	-2.19
551	602	251	302	-2.19
551	602	321	372	-2.19
151	202	321	372	-2.2
165	216	96	147	-2.2
390	441	121	172	-2.22
515	566	471	522	-2.22
526	577	321	372	-2.22
126	177	471	522	-2.23
276	327	271	322	-2.24
126	177	451	502	-2.25
51	102	46	97	-2.27
115	166	121	172	-2.28
501	552	251	302	-2.29
526	577	271	322	-2.3
515	566	196	247	-2.31
540	591	321	372	-2.33
26	77	101	152	-2.34
140	191	451	502	-2.34
40	91	451	502	-2.35
65	116	271	322	-2.37
326	377	46	97	-2.37
515	566	46	97	-2.37
26	77	471	522	-2.38
126	177	321	372	-2.38
201	252	451	502	-2.38
265	316	196	247	-2.38
165	216	496	547	-2.41
240	291	451	502	-2.41
301	352	471	522	-2.42
526	577	121	172	-2.42
165	216	226	277	-2.43
390	441	451	502	-2.43
565	616	321	372	-2.43
65	116	321	372	-2.44
240	291	246	297	-2.44
451	502	46	97	-2.44
315	366	101	152	-2.45
215	266	451	502	-2.46
415	466	121	172	-2.46
501	552	196	247	-2.46
301	352	251	302	-2.47
76	127	321	372	-2.48
340	391	321	372	-2.48
365	416	121	172	-2.48
415	466	46	97	-2.48
515	566	221	272	-2.48
26	77	251	302	-2.49
40	91	251	302	-2.49
351	402	251	302	-2.49
1	52	321	372	-2.51
501	552	471	522	-2.51
490	541	46	97	-2.55
501	552	451	502	-2.55
551	602	471	522	-2.55
65	116	121	172	-2.56
440	491	221	272	-2.56
476	527	251	302	-2.56
1	52	246	297	-2.58
90	141	121	172	-2.58
126	177	221	272	-2.58
526	577	251	302	-2.58
476	527	321	372	-2.59
176	227	251	302	-2.6
26	77	176	227	-2.61
265	316	251	302	-2.61
90	141	451	502	-2.62
115	166	46	97	-2.63
476	527	46	97	-2.63
40	91	321	372	-2.64
465	516	246	297	-2.64
140	191	271	322	-2.66
190	241	321	372	-2.66
251	302	121	172	-2.66
376	427	451	502	-2.66
115	166	321	372	-2.67
501	552	321	372	-2.67
290	341	246	297	-2.68
415	466	321	372	-2.68
190	241	171	222	-2.7
226	277	221	272	-2.71
351	402	471	522	-2.71
101	152	251	302	-2.72
126	177	46	97	-2.72
215	266	251	302	-2.72
351	402	196	247	-2.72
540	591	121	172	-2.73
101	152	321	372	-2.74
265	316	471	522	-2.74
40	91	471	522	-2.75
115	166	251	302	-2.76
401	452	321	372	-2.76
551	602	221	272	-2.76
401	452	246	297	-2.77
426	477	251	302	-2.77
40	91	196	247	-2.78
201	252	271	322	-2.78
51	102	246	297	-2.79
76	127	171	222	-2.8
540	591	271	322	-2.8
65	116	251	302	-2.81
351	402	451	502	-2.81
376	427	251	302	-2.83
540	591	251	302	-2.84
251	302	46	97	-2.85
415	466	251	302	-2.85
101	152	46	97	-2.87
501	552	221	272	-2.87
176	227	121	172	-2.88
15	66	321	372	-2.89
390	441	251	302	-2.92
190	241	176	227	-2.93
215	266	321	372	-2.94
326	377	246	297	-2.94
476	527	471	522	-2.95
40	91	46	97	-2.96
351	402	321	372	-2.96
451	502	246	297	-2.96
390	441	321	372	-2.98
76	127	176	227	-3
151	202	451	502	-3
251	302	321	372	-3
440	491	201	252	-3.01
426	477	451	502	-3.02
226	277	321	372	-3.03
290	341	46	97	-3.03
340	391	121	172	-3.03
215	266	471	522	-3.04
276	327	451	502	-3.04
426	477	471	522	-3.04
340	391	271	322	-3.06
51	102	321	372	-3.07
165	216	46	97	-3.07
551	602	196	247	-3.07
376	427	321	372	-3.08
440	491	321	372	-3.08
465	516	251	302	-3.08
15	66	171	222	-3.09
315	366	196	247	-3.09
40	91	221	272	-3.1
340	391	251	302	-3.1
101	152	471	522	-3.11
215	266	46	97	-3.12
490	541	201	252	-3.12
501	552	46	97	-3.12
565	616	451	502	-3.12
26	77	221	272	-3.13
276	327	121	172	-3.13
526	577	471	522	-3.13
140	191	121	172	-3.14
301	352	221	272	-3.14
151	202	46	97	-3.15
351	402	221	272	-3.15
426	477	196	247	-3.15
251	302	251	302	-3.17
376	427	471	522	-3.17
326	377	321	372	-3.2
476	527	221	272	-3.2
115	166	471	522	-3.22
390	441	46	97	-3.22
526	577	221	272	-3.22
176	227	221	272	-3.24
451	502	321	372	-3.25
201	252	121	172	-3.26
426	477	321	372	-3.27
90	141	251	302	-3.3
176	227	471	522	-3.31
265	316	221	272	-3.31
315	366	251	302	-3.32
390	441	471	522	-3.33
65	116	471	522	-3.34
90	141	321	372	-3.34
415	466	471	522	-3.34
1	52	251	302	-3.36
215	266	196	247	-3.36
240	291	271	322	-3.36
140	191	46	97	-3.37
265	316	321	372	-3.37
376	427	46	97	-3.37
376	427	196	247	-3.37
176	227	271	322	-3.38
351	402	46	97	-3.38
565	616	46	97	-3.38
101	152	221	272	-3.4
365	416	451	502	-3.4
215	266	221	272	-3.42
226	277	201	252	-3.42
15	66	176	227	-3.43
115	166	221	272	-3.45
165	216	246	297	-3.45
201	252	46	97	-3.46
540	591	471	522	-3.46
476	527	196	247	-3.47
101	152	196	247	-3.49
365	416	251	302	-3.49
426	477	221	272	-3.49
65	116	221	272	-3.5
140	191	321	372	-3.5
226	277	451	502	-3.5
90	141	46	97	-3.51
315	366	471	522	-3.52
540	591	221	272	-3.52
1	52	121	172	-3.54
265	316	451	502	-3.55
415	466	221	272	-3.55
376	427	221	272	-3.56
201	252	321	372	-3.57
301	352	321	372	-3.57
465	516	121	172	-3.6
76	127	451	502	-3.61
290	341	321	372	-3.62
390	441	221	272	-3.63
240	291	46	97	-3.64
390	441	196	247	-3.66
251	302	471	522	-3.68
426	477	46	97	-3.69
140	191	251	302	-3.71
76	127	46	97	-3.72
26	77	201	252	-3.73
290	341	271	322	-3.74
190	241	451	502	-3.76
240	291	121	172	-3.76
90	141	471	522	-3.77
201	252	251	302	-3.77
115	166	196	247	-3.78
26	77	321	372	-3.79
340	391	471	522	-3.79
401	452	251	302	-3.79
440	491	451	502	-3.83
301	352	201	252	-3.84
365	416	321	372	-3.85
240	291	321	372	-3.86
465	516	221	272	-3.86
340	391	221	272	-3.87
365	416	471	522	-3.89
126	177	201	252	-3.91
290	341	121	172	-3.91
165	216	321	372	-3.92
226	277	46	97	-3.92
276	327	251	302	-3.93
190	241	46	97	-3.94
276	327	321	372	-3.95
251	302	221	272	-3.96
401	452	121	172	-3.97
515	566	201	252	-3.99
51	102	251	302	-4
526	577	196	247	-4.01
465	516	471	522	-4.03
1	52	271	322	-4.04
51	102	121	172	-4.07
315	366	321	372	-4.07
90	141	221	272	-4.1
276	327	46	97	-4.11
265	316	46	97	-4.13
315	366	221	272	-4.14
365	416	196	247	-4.14
415	466	196	247	-4.15
15	66	451	502	-4.16
301	352	451	502	-4.16
1	52	221	272	-4.19
290	341	251	302	-4.2
1	52	471	522	-4.21
315	366	451	502	-4.23
440	491	46	97	-4.24
240	291	251	302	-4.26
15	66	46	97	-4.27
65	116	196	247	-4.27
90	141	196	247	-4.28
326	377	251	302	-4.28
365	416	46	97	-4.31
451	502	251	302	-4.31
326	377	121	172	-4.33
140	191	471	522	-4.34
365	416	221	272	-4.34
451	502	121	172	-4.35
51	102	271	322	-4.38
251	302	196	247	-4.42
401	452	271	322	-4.43
465	516	271	322	-4.43
501	552	201	252	-4.45
201	252	471	522	-4.46
276	327	471	522	-4.53
540	591	196	247	-4.58
140	191	221	272	-4.59
301	352	46	97	-4.61
326	377	271	322	-4.61
26	77	451	502	-4.66
265	316	201	252	-4.67
201	252	221	272	-4.68
451	502	271	322	-4.7
401	452	221	272	-4.72
551	602	201	252	-4.75
351	402	201	252	-4.77
401	452	471	522	-4.78
176	227	196	247	-4.79
276	327	221	272	-4.9
40	91	201	252	-4.92
51	102	221	272	-4.98
51	102	471	522	-5
340	391	196	247	-5.01
165	216	251	302	-5.03
165	216	121	172	-5.05
290	341	471	522	-5.05
315	366	46	97	-5.05
240	291	471	522	-5.07
26	77	46	97	-5.18
276	327	196	247	-5.21
290	341	221	272	-5.24
140	191	196	247	-5.29
240	291	221	272	-5.29
326	377	221	272	-5.32
451	502	221	272	-5.32
326	377	471	522	-5.33
451	502	471	522	-5.37
426	477	201	252	-5.42
201	252	196	247	-5.45
165	216	271	322	-5.5
476	527	201	252	-5.5
215	266	201	252	-5.52
101	152	201	252	-5.73
376	427	201	252	-5.74
115	166	201	252	-5.98
465	516	196	247	-5.99
1	52	196	247	-6.01
526	577	201	252	-6.03
315	366	201	252	-6.12
390	441	201	252	-6.13
165	216	221	272	-6.21
165	216	471	522	-6.26
240	291	196	247	-6.27
415	466	201	252	-6.31
65	116	201	252	-6.36
290	341	196	247	-6.55
176	227	201	252	-6.58
401	452	196	247	-6.61
540	591	201	252	-6.73
51	102	196	247	-6.77
251	302	201	252	-6.88
90	141	201	252	-7
365	416	201	252	-7.06
326	377	196	247	-7.16
451	502	196	247	-7.23
340	391	201	252	-7.31
465	516	201	252	-8.13
140	191	201	252	-8.21
1	52	201	252	-8.35
276	327	201	252	-8.44
201	252	201	252	-8.46
165	216	196	247	-8.47
401	452	201	252	-9.45
240	291	201	252	-9.69
290	341	201	252	-9.71
51	102	201	252	-9.83
326	377	201	252	-10.46
451	502	201	252	-10.55
165	216	201	252	-12.37
