# Supplementary material for: Circular RNA IGF1R Promotes Cardiac Repair via Activating β-Catenin Signaling by Interacting with DDX5 in Mice after Ischemic Insults
Source: Research (Wash D C). 2024 Aug 27;7:0451. doi: 10.34133/research.0451 (PMC11347128; doi:10.34133/research.0451)
Supplement: Supplementary 1 — Materials and Methods Figs. S1 to S9 Tables S1 to S5 [file research.0451.f1.zip › Supplemental Table S5.xlsx]

## Sheet: B-vs-A-diff-q-val-0.05-FC-1.5.g
gene_id	BaseMean_DESeq2	BaseMean_control_A	BaseMean_case_B	FoldChange	q-value
6430548M08Rikl	1009.98	1240.83	779.123	0.627784	6.40475e-22
A2m	6.33851	10.0635	2.61349	0.258158	0.0168424
ATP6	55287.9	71494.3	39081.5	0.54664	1.05111e-31
ATP8	3439.07	4908.14	1970	0.401355	3.98827e-17
Abca1	487.087	807.637	166.537	0.206063	7.81914e-90
Abca17	26.2276	16.7117	35.7435	2.13269	0.0124828
Abca2	2167.21	2636.68	1697.75	0.643989	3.70612e-24
Abca4	17.9868	9.8039	26.1697	2.66608	0.00233163
Abca7	1100.93	1562.86	638.996	0.408751	3.61303e-49
Abca8	88.8677	123.607	54.1279	0.437648	1.81218e-09
Abca9	1793.85	2201.69	1386	0.629338	1.62308e-23
Abcb1a	16.3841	5.0269	27.7413	5.52493	6.08597e-06
Abcb1b	1177.74	768.602	1586.88	2.06454	1.96834e-52
Abcb4	3.85696	0.479163	7.23476	15.1133	0.00371331
Abcc1	3907.06	4736.71	3077.4	0.649737	2.12647e-28
Abcc10	453.11	552.657	353.563	0.639822	3.49506e-09
Abcc3	870.939	1103.21	638.671	0.578882	9.06891e-20
Abcc4	1073.73	1338.79	808.672	0.603984	1.00627e-20
Abcd1	1079.27	1423.84	734.709	0.516146	1.31851e-44
Abcd2	80.1539	118.636	41.6716	0.351987	1.47997e-10
Abcd3	1409.03	1751.54	1066.53	0.608938	2.84134e-34
Abcd4	1345.55	981.602	1709.49	1.7413	1.34554e-37
Abcg3l3	35.6362	45.3069	25.9655	0.574593	0.018712
Abhd10	572.488	366.812	778.163	2.12119	1.85499e-31
Abhd17c	990.723	1399.55	581.895	0.415573	1.68036e-76
Abhd18	160.676	193.467	127.885	0.661909	0.00100843
Abi3bp	6.26884	10.7841	1.75355	0.165757	0.00571197
Abra	14.3008	20.3603	8.24134	0.405635	0.01239
Abraxas2	2570.25	2012.52	3127.98	1.55413	3.25581e-23
Abtb1	376.716	486.102	267.33	0.550223	7.32559e-19
Acaa1a	889.276	1125.41	653.144	0.580573	3.1389e-25
Acaca	3255.04	4137.68	2372.41	0.573382	8.20442e-39
Acad10	325.918	428.541	223.296	0.521708	1.89234e-10
Acad11	903.304	707.812	1098.8	1.55236	4.66359e-18
Acap1	46.2554	26.3664	66.1444	2.51372	0.000487205
Acat2	4180.71	5100.61	3260.81	0.639213	5.96984e-24
Acot11	24.1891	39.069	9.3092	0.238355	9.07566e-08
Acot12	3.7001	0.72066	6.67955	9.30234	0.0109841
Acot2	957.649	563.975	1351.32	2.39638	4.09145e-56
Acot7	2874.31	2202.32	3546.3	1.61014	1.28339e-22
Acot8	356.213	264.839	447.588	1.69035	8.42259e-15
Acsf2	1044.51	1324.85	764.161	0.576518	3.68994e-27
Acss2	618.238	945.546	290.931	0.30792	1.69354e-58
Acss3	5.60723	2.64409	8.57038	3.24391	0.045546
Actc1	3.96399	1.44445	6.48352	4.49922	0.045264
Actg2	19881	12149.8	27612.3	2.27264	2.45227e-142
Actl6b	6.60177	0	13.2035	74.9122	3.71002e-07
Actl7b	55.1403	24.4342	85.8464	3.51661	1.31103e-11
Actn1	32356.5	21843.5	42869.5	1.96258	3.53079e-67
Actn4	51826	39987	63664.9	1.59214	1.05844e-30
Actr3b	249.376	140.355	358.397	2.55241	6.30805e-21
Acvr1	910.723	1157.91	663.54	0.573326	1.35894e-23
Acy3	96.0364	137.311	54.7621	0.399689	6.12298e-10
Acyp2	16.198	9.31286	23.0831	2.46902	0.0196685
Adad2	24.887	0	49.774	282.351	1.7914e-13
Adam11	4.37191	7.19773	1.54609	0.215358	0.0406137
Adam23	560.573	853.932	267.213	0.313303	2.22258e-60
Adam4l1	24.0514	35.643	12.4597	0.351904	0.00101488
Adam9	2716.23	3716.24	1716.22	0.461911	8.14647e-96
Adamts14	103.32	128.851	77.7888	0.603926	4.09158e-05
Adamts2	1367.54	1788.78	946.306	0.529226	6.82937e-26
Adamts20	473.394	707.686	239.102	0.337684	3.21959e-39
Adamts4	603.002	852.57	353.433	0.414774	3.64163e-32
Adamts5	972.021	1388.74	555.298	0.399856	9.23342e-52
Adamts6	1395.85	1812.37	979.324	0.540302	1.29145e-45
Adamts7	1964.23	2768.59	1159.87	0.418951	4.12152e-50
Adamts9	2294.86	3059.94	1529.77	0.499997	3.83152e-67
Adamtsl1	16.4653	28.2447	4.68583	0.16517	7.34247e-07
Adamtsl3	3124.12	4397.15	1851.1	0.421113	1.01056e-100
Adat3	325.613	252.666	398.56	1.57786	2.24966e-08
Adcy10	5.78045	1.91812	9.64279	5.02341	0.0210938
Adcy4	2.5679	0.478837	4.65696	9.71677	0.0258713
Adcy7	3.16481	0	6.32962	35.8015	0.000537734
Add3	1286.88	1574.21	999.557	0.634865	9.99481e-26
Adgra3	2378.47	3104.05	1652.89	0.532482	1.10433e-41
Adgrd1	3.87108	6.67856	1.06359	0.15669	0.038517
Adgrg1	478.73	607.397	350.062	0.576604	2.3823e-11
Adgrl1	2658.97	3394.44	1923.49	0.56671	4.46722e-39
Adgrl2	4799.1	6465.71	3132.49	0.484542	2.1936e-76
Adhfe1	35.5575	52.4304	18.6847	0.355777	1.73488e-05
Adm	876.059	526.695	1225.42	2.3277	1.20486e-49
Adora1	42.4482	69.887	15.0093	0.214657	1.75402e-13
Adora2b	43.8307	75.7619	11.8994	0.157073	1.0362e-13
Adra1b	36.5585	51.0545	22.0625	0.431556	0.000216823
Adra2a	15.0122	6.21601	23.8083	3.82577	8.81917e-05
Adrm1	4410.59	3502.1	5319.08	1.51879	1.75426e-14
Adss1	4.91086	0.242587	9.57913	32.9639	7.73341e-05
Aebp1	1110.95	1384.1	837.801	0.605528	2.85125e-17
Afap1l2	420.77	177.017	664.524	3.75576	2.16401e-48
Agap2	47.017	83.2424	10.7915	0.130208	3.53571e-17
Agl	1765.74	2136.66	1394.83	0.652788	4.72774e-26
Agmo	3.70137	1.20186	6.20087	5.17206	0.0403968
Ago1	1601.05	1937.9	1264.21	0.652436	3.46735e-27
Ago4	31.1121	22.7153	39.5089	1.73376	0.0428278
Agrn	1620.23	2410.35	830.119	0.344408	2.4445e-131
Ahdc1	1929.78	2567.41	1292.15	0.503251	1.80745e-38
Ahnak2	6729.6	8105.33	5353.87	0.660526	2.23992e-30
Ahrr	1203.66	759.434	1647.9	2.1699	2.71695e-46
Ahsp	66.3186	42.3589	90.2783	2.13048	1.00918e-06
Aicda	115.725	1.89669	229.553	119.855	2.0798e-35
Aig1	1522.89	831.28	2214.5	2.66372	4.5889e-88
Aimp1	2950.76	2138.09	3763.44	1.76022	1.64995e-39
Aimp2	4178.69	2772.91	5584.47	2.01376	1.57639e-75
Ajm1	85.6741	66.1781	105.17	1.58836	0.00541845
Ajuba	8371.94	6304.17	10439.7	1.65601	9.73694e-45
Ak5	1.5888	0	3.17761	17.9628	0.0264999
Ak6	906.86	690.109	1123.61	1.62744	7.25075e-18
Ak7	23.269	35.9773	10.5607	0.294185	0.000136468
Ak8	5.95661	0.475193	11.438	23.8634	0.000253954
Ak9	168.054	125.009	211.099	1.68911	5.00914e-07
Akap12	6329.5	2291.65	10367.4	4.52428	1.74622e-301
Akap17b	139.257	201.854	76.6606	0.380622	1.35792e-15
Akap5	167.539	245.847	89.2307	0.363384	2.17354e-21
Akap7	482.329	660.424	304.233	0.460908	1.30557e-34
Akirin1	2766.89	1785.25	3748.53	2.09973	2.47745e-92
Akr1b1	10969.3	8093.6	13845	1.71053	6.56935e-44
Akr1b10	1003.7	254.212	1753.19	6.8947	4.07985e-139
Akr1b8	11304.6	3304.6	19304.6	5.84155	1.22716e-255
Akr1c14	4.45713	8.40415	0.510097	0.0615877	0.00390059
Akr1c19	15.5997	20.8682	10.3312	0.495563	0.0437865
Akr1e2	77.1905	100.977	53.4036	0.530073	0.000215913
Akt1s1	3267.2	2227.82	4306.58	1.93308	2.11733e-25
Aldh1l1	3.86444	6.97092	0.757969	0.110701	0.00966495
Aldh1l2	1638.58	2321.97	955.185	0.411558	3.11026e-86
Aldh3b1	216.385	281.371	151.4	0.53829	1.68899e-11
Aldh5a1	27.4054	38.3345	16.4763	0.430814	0.00088024
Aldh8a1	3.24251	0.96004	5.52497	5.73863	0.0386758
Aldoa	137.963	108.434	167.493	1.54466	5.90425e-05
Aldob	156.44	30.1847	282.696	9.36491	2.196e-56
Alg12	1002.78	705.974	1299.59	1.84074	4.66303e-44
Alg6	254.579	355.535	153.624	0.432005	4.39422e-20
Alg8	390.14	547.122	233.157	0.425896	4.40585e-31
Alkal1	74.2364	37.108	111.365	3.0014	1.26629e-11
Alkbh3	817.654	579.651	1055.66	1.82173	9.79524e-21
Alms1	1361.84	1689.38	1034.29	0.612081	6.97229e-16
Aloxe3	6.62242	2.396	10.8488	4.53059	0.00703855
Alyref	4471.85	3458.63	5485.06	1.58582	9.34318e-21
Amh	81.6243	25.6399	137.609	5.3684	1.60874e-21
Ammecr1	709.927	958.703	461.15	0.480825	1.11848e-31
Amn	7.75543	4.07575	11.4351	2.80327	0.031964
Amot	4105.01	5062.52	3147.49	0.621704	2.39619e-14
Amotl2	16534.7	12208	20861.4	1.70885	3.01037e-45
Ampd1	6.66579	1.91997	11.4116	5.9479	0.00178507
Ampd3	32.3734	18.6557	46.091	2.46509	0.000231982
Amz1	201.135	252.194	150.076	0.596153	4.70987e-06
Anapc1	3991.13	4868.72	3113.53	0.639474	4.98006e-30
Anapc15	3434.23	2662.75	4205.71	1.5793	1.72147e-16
Angpt1	1799.84	2566.09	1033.6	0.402809	8.73561e-52
Angptl2	2115.31	2845.66	1384.96	0.486877	5.31158e-56
Ank1	95.3481	53.7526	136.943	2.55025	1.50091e-10
Ank2	2991.82	3784.71	2198.93	0.581075	6.23304e-52
Ankle1	48.654	33.019	64.2889	1.94723	0.000980912
Ankrd10	3231.46	4112.54	2350.39	0.571638	1.5813e-44
Ankrd13d	279.264	343.904	214.624	0.623822	9.97909e-10
Ankrd2	25.5562	4.33477	46.7777	10.8378	2.45232e-13
Ankrd23	56.3678	30.9591	81.7764	2.64359	3.41925e-08
Ankrd26	851.837	1053.85	649.822	0.616434	1.51711e-21
Ankrd42	318.256	386.297	250.214	0.64806	9.49611e-08
Ankrd44	235.611	326.849	144.374	0.442294	1.48868e-13
Ankrd53	23.4963	12.0246	34.968	2.91245	0.000313109
Ankrd61	15.2836	4.534	26.0332	5.72422	2.20578e-05
Anks1b	85.4913	115.309	55.6735	0.482699	5.33093e-07
Anks6	1631.33	1251.46	2011.2	1.60704	1.33579e-15
Ano8	1339.24	1727.48	950.99	0.550449	3.19529e-29
Anp32e	6616.4	8092.79	5140	0.635131	1.98689e-31
Anpep	44.5288	85.9289	3.12867	0.0361675	3.44848e-20
Antkmt	351.821	434.589	269.053	0.619654	7.82229e-10
Antxr1	3786.82	5423.39	2150.26	0.396488	7.83838e-96
Anxa2	47482.7	33001.6	61963.9	1.87761	4.50069e-96
Anxa3	5322.91	3560.52	7085.29	1.98989	2.16908e-90
Aox1	46.6221	68.5063	24.738	0.360036	1.10893e-06
Aox2	11.3388	3.3462	19.3314	5.77435	0.000324331
Ap2s1	3051.99	2337.52	3766.46	1.61128	1.41467e-27
Ap3b2	25.8812	34.9498	16.8125	0.483522	0.019946
Ap3m1	1251.3	1569.04	933.568	0.594985	2.11853e-35
Ap4e1	722.972	883.123	562.822	0.637742	7.0664e-16
Ap4s1	154.325	107.762	200.889	1.86501	1.99688e-09
Apaf1	2043.31	2636.25	1450.37	0.55019	1.24257e-47
Apba2	50.6428	67.9875	33.2981	0.490143	0.000113322
Apbb1	2794.68	3519.72	2069.64	0.588116	7.25732e-31
Apbb1ip	3.54551	0	7.09103	40.1262	0.00017092
Apbb2	4696.38	6146.74	3246.02	0.528137	1.29675e-96
Apbb3	714.35	942.106	486.594	0.516302	8.41532e-25
Apc2	7.77539	3.85509	11.6957	3.03894	0.0321466
Apela	14.6873	3.10712	26.2674	8.44946	2.00081e-06
Apex1	3949.81	2932.8	4966.82	1.69344	7.79095e-38
Aph1bl1	35.1117	65.1549	5.06853	0.0780148	0.00347794
Apln	27.712	45.4497	9.97438	0.220577	1.52916e-06
Aplnr	17.9017	4.80082	31.0025	6.46834	3.29712e-07
Apoa1	27.425	14.5563	40.2936	2.76072	0.000231549
Apoe	237.035	121.737	352.334	2.89495	4.75294e-36
Apol2	36.8451	14.0907	59.5995	4.21921	1.04753e-08
Apol9a	665.06	64.6093	1265.51	19.5862	9.5365e-43
Apold1	566.223	726.652	405.794	0.558905	7.27642e-21
Apom	28.2781	20.6295	35.9266	1.74285	0.0374965
Aqp1	834.395	1268.74	400.05	0.315651	4.0829e-57
Arc	500.909	288.78	713.037	2.46899	2.66565e-31
Areg	32.8325	9.35865	56.3063	6.02655	2.29619e-13
Arf2	2209.13	1681.44	2736.81	1.62737	4.94724e-36
Arf6	4043.17	2999.35	5087	1.69598	3.1402e-51
Arfip1	1706.77	2192.75	1220.8	0.55676	2.36204e-25
Arglu1	2390.29	2912.44	1868.14	0.641524	4.60116e-33
Arhgap18	692.546	883.739	501.354	0.567543	4.60161e-23
Arhgap19	2007.96	2785.13	1230.79	0.442021	4.89608e-90
Arhgap22	3402.87	872.931	5932.8	6.79646	0
Arhgap26	74.4846	102.194	46.7757	0.456846	4.94921e-06
Arhgap27	60.838	88.6306	33.0453	0.371794	1.27021e-08
Arhgap28	1199.54	1634.95	764.127	0.467253	1.54487e-38
Arhgap4	280.788	182.171	379.405	2.08327	6.54055e-16
Arhgap42	1818.92	2299.23	1338.62	0.582328	1.47658e-33
Arhgap6	28.6124	15.3917	41.8331	2.72206	0.00199983
Arhgef15	2.60809	0.477233	4.73895	9.85754	0.0370291
Arhgef17	18353.1	22756.1	13950.1	0.613031	7.68488e-28
Arhgef37	32.0776	53.191	10.9642	0.207783	3.05536e-09
Arhgef39	643.02	858.252	427.789	0.498348	3.755e-34
Arhgef40	3069.86	3976.91	2162.8	0.543855	1.78325e-39
Arhgef6	3136.96	2489.44	3784.47	1.52022	2.29437e-21
Arhgef9	560.042	682.408	437.676	0.641496	2.76359e-13
Arid3a	465.89	357.021	574.759	1.61003	7.1484e-09
Arid3b	145.252	87.5469	202.958	2.31748	4.30753e-12
Arid5a	192.214	90.4999	293.928	3.24648	1.04799e-31
Arid5b	4999.36	6535.47	3463.25	0.529966	6.47787e-66
Arih2	2310.79	1726.93	2894.65	1.67623	7.51742e-38
Arl11	7.41479	11.9729	2.85664	0.237988	0.00629518
Arl4a	461.717	369.297	554.136	1.50007	1.1627e-05
Arl4c	4033.64	3153.96	4913.33	1.55799	1.40965e-29
Arl4d	119.467	94.9033	144.031	1.51734	0.000590712
Arl6ip1	5280.13	6628.6	3931.66	0.59316	2.02527e-55
Arl6ip4	2638.62	1965.1	3312.14	1.68541	2.09931e-35
Arl6ip5	10429.4	8301.26	12557.6	1.51277	2.47967e-46
Armc9	3925.39	5035.24	2815.55	0.559167	1.18441e-47
Armcx4	3951.51	5312.77	2590.25	0.487598	2.36178e-84
Arnt2	1860.26	2530.5	1190.02	0.470175	6.3611e-70
Arpc2	13231.8	10385.4	16078.3	1.54815	2.59109e-39
Arpin	922.065	1115.68	728.449	0.652935	7.39794e-20
Arpp21	32.7277	16.7216	48.7337	2.90947	1.03237e-05
Arrb1	31.2225	14.8601	47.5849	3.20349	1.80141e-06
Arsg	52.5536	74.4423	30.665	0.411112	1.45601e-05
Asah2	470.089	622.586	317.592	0.510312	3.67036e-27
Asap3	814.235	999.418	629.051	0.629449	5.49803e-16
Asb12	128.957	179.129	78.7861	0.440083	2.57677e-13
Asb13	387.14	470.214	304.065	0.647122	3.46263e-08
Asb15	481.626	654.882	308.369	0.47086	1.23017e-24
Asb5	2812.06	1118.25	4505.87	4.02886	3.67733e-170
Asph	2985.45	3802.94	2167.95	0.570236	7.99651e-32
Aspm	4953.77	7109.11	2798.42	0.393653	1.04723e-138
Ass1	7.4858	14.4453	0.526258	0.0358844	0.00016213
Atad3a	2046.45	1580.3	2512.61	1.58992	2.34291e-35
Atcay	19.8378	12.2537	27.422	2.24079	0.0101958
Atf3	229.543	129.022	330.065	2.55709	1.07382e-25
Atf4	18955.1	12991.1	24919	1.91814	5.15847e-104
Atf5	16129.7	12539.2	19720.2	1.57269	6.52318e-27
Atf6	5031.12	3553.23	6509.02	1.83182	4.64057e-58
Atf7ip	3047.74	4256.56	1838.93	0.432005	1.18783e-102
Atg101	2619.32	1618.09	3620.55	2.23767	5.70996e-70
Atg4c	377.188	476.484	277.893	0.583299	1.8434e-16
Atic	7066.28	5522.29	8610.26	1.55909	6.535e-42
Atl3	8144.43	10637.9	5650.96	0.531218	2.04475e-57
Atm	1852.49	2242.31	1462.68	0.652339	1.71845e-25
Atosa	502.8	618.69	386.91	0.625102	5.28244e-12
Atp10d	175.064	234.406	115.723	0.493491	6.92587e-10
Atp11c	897.697	1163	632.391	0.543735	3.74698e-28
Atp13a4	5.44565	0.71982	10.1715	14.1915	0.00140635
Atp1b1	4523.65	5917.29	3130.02	0.528964	1.9759e-79
Atp2a1	349.089	461.401	236.778	0.512734	7.34866e-17
Atp2a2	15796.4	19931.1	11661.8	0.58511	1.71331e-74
Atp2a3	265.737	184.912	346.561	1.87399	1.52233e-11
Atp2b4	1790.65	2607.29	974.015	0.373636	3.97177e-95
Atp2c2	93.4519	153.104	33.7995	0.220207	4.66007e-20
Atp6ap1l	32.6922	21.5759	43.8085	2.03353	0.00184469
Atp6v0b	1758.43	1049.72	2467.15	2.35021	9.64919e-63
Atp6v1c2	46.3194	31.4078	61.2309	1.95079	0.00177158
Atp6v1e2	23.1347	35.2818	10.9876	0.310116	0.000677796
Atp6v1f	3412.24	2498.51	4325.98	1.73129	8.02983e-45
Atp7b	22.6143	39.7886	5.4399	0.136596	3.73653e-10
Atp8a2	239.504	291.344	187.663	0.644023	7.74028e-06
Atp8b3	87.6901	118.55	56.8302	0.478722	6.80544e-07
Atrnl1	3341.67	4499.38	2183.96	0.485511	2.12594e-75
Atrx	3972.61	4885.29	3059.92	0.626415	1.66839e-20
Auh	648.857	799.459	498.254	0.623467	2.81265e-17
Aup1	3780.29	2348.19	5212.39	2.21959	3.185e-129
Aurkaip1	2047.88	1558.18	2537.58	1.62852	9.72793e-31
Aurkc	228.473	314.422	142.524	0.453249	6.79109e-19
Avil	158.788	71.8115	245.764	3.42157	1.03332e-22
Avpi1	3428.92	2691.15	4166.69	1.54845	3.47754e-34
Avpr1a	11227.1	7976.96	14477.2	1.81482	2.46932e-63
Axdnd1	12.4154	6.1955	18.6354	3.00076	0.00804607
Axin2	96.9113	141.704	52.1183	0.368196	3.65378e-10
B2m	8678.69	5604.37	11753	2.09711	4.17247e-75
B3gat3	4649.43	3254.49	6044.37	1.85727	9.62426e-50
B4galt5	2796.44	3412.08	2180.79	0.639263	5.7419e-29
B4galt6	980.589	1220.91	740.271	0.606281	8.40841e-29
Bach2	59.9007	79.91	39.8915	0.498782	0.000147509
Bag4	624.665	472.76	776.569	1.64217	2.58374e-19
Baiap2	1172.47	782.553	1562.38	1.99668	5.97529e-34
Baiap2l1	3424.28	2733.01	4115.55	1.50576	2.2919e-28
Baiap3	2.04047	0	4.08095	23.2255	0.0046793
Bambi	503.611	177.394	829.828	4.67691	1.03674e-76
Barx2	4.59922	8.15736	1.04107	0.127123	0.00767487
Basp1	12072.3	8995.01	15149.6	1.68427	4.42471e-42
Baz1a	2228.82	1698.87	2758.78	1.62383	4.44973e-36
Bbc3	1437.79	808.999	2066.58	2.55458	5.74833e-56
Bbof1	28.8639	40.4518	17.276	0.42766	0.000349898
Bbs12	224.032	272.551	175.513	0.644126	1.08863e-07
Bbs2	705.115	914.065	496.165	0.542753	7.26177e-34
Bbs9	541.543	688.049	395.037	0.574499	1.95376e-21
Bbx	2862.12	3857.23	1867.01	0.484116	2.14039e-48
Bc1	18.8847	9.54601	28.2234	2.95092	0.000831599
Bcar3	1349.8	1780.22	919.383	0.516528	1.39414e-34
Bcas2	1699.94	1343.45	2056.43	1.53057	1.08843e-20
Bcl11b	1.4413	0	2.88261	16.3226	0.0394832
Bcl2l1	2277.55	1730.92	2824.19	1.63148	8.5404e-28
Bcl2l11	739.693	1256.91	222.479	0.176987	1.38399e-135
Bcl3	7.50646	12.4466	2.56636	0.206996	0.00714726
Bcorl1	880.182	1167.59	592.773	0.507783	2.12417e-37
Bdh1	555.801	672.621	438.981	0.652814	1.16409e-09
Bdkrb1	279.903	137.169	422.638	3.08167	8.46519e-35
Bdkrb2	44.0041	17.0092	70.999	4.17682	1.81262e-12
Bdnf	811.519	392.066	1230.97	3.13918	2.15267e-96
Bend3	633.255	782.521	483.988	0.618099	1.65961e-09
Best2	59.4061	1.42751	117.385	81.6922	2.70798e-23
Bet1	1122.78	1436.3	809.265	0.563516	1.16019e-29
Bfsp2	21.4964	7.66003	35.3327	4.62097	2.60861e-06
Bglap	13.5057	18.4257	8.58573	0.46472	0.0493006
Bgn	63770.6	80542.4	46998.7	0.583535	2.66079e-49
Bhlhe40	5187.73	4034.66	6340.79	1.57171	3.18658e-33
Bicc1	2483.95	3438.02	1529.88	0.444866	1.75789e-100
Bicdl2	4.58134	0.719057	8.44363	11.7054	0.00408514
Bicra	3171.04	1624.08	4718.01	2.90503	6.65702e-25
Bid	2318.58	1828.28	2808.88	1.53618	1.35917e-26
Bin2	178.75	99.741	257.76	2.58454	2.17381e-20
Bivm	848.933	1029.61	668.253	0.64911	3.25226e-11
Bloc1s4	808.633	463.062	1154.2	2.4922	4.83307e-37
Bloc1s6	512.98	621.816	404.143	0.650011	7.70428e-10
Bmal2	77.6066	113.476	41.7368	0.368363	1.33862e-07
Bmf	1325.41	1879.77	771.053	0.410415	9.48114e-77
Bmp1	6193.78	8002.64	4384.92	0.547981	6.2483e-48
Bmp4	2653.53	1747.38	3559.69	2.03703	8.32684e-52
Bmper	4535.15	5653.29	3417.02	0.604533	5.33068e-40
Bnc2	1116.43	1358.93	873.928	0.643277	2.41761e-19
Bnip3	2678.58	1931.92	3425.23	1.77303	0.00194985
Bnip5	42.7135	54.7199	30.7071	0.561852	0.014233
Bod1	1707.65	1310.07	2105.22	1.60698	8.20971e-29
Bok	1731.12	1199.93	2262.32	1.88514	8.02983e-45
Bola3	744.94	589.658	900.222	1.52642	3.24754e-10
Borcs5	614.972	850.414	379.53	0.446382	4.31468e-49
Bphl	136.397	190.1	82.6943	0.435114	4.8192e-12
Bpifb1	7.80949	0.962407	14.6566	15.3063	3.34583e-05
Brd2	9707.96	6619.89	12796	1.93298	8.67472e-53
Brd3os	59.9724	73.2804	46.6645	0.636126	0.00647838
Bri3	3066.98	2064.98	4068.98	1.97018	1.83871e-74
Brpf3	1528.45	1212.39	1844.52	1.5213	1.19038e-12
Brwd3	672.64	816.208	529.071	0.648117	9.09273e-14
Bst2	33.7646	6.68378	60.8454	9.09589	6.14802e-13
Btbd10	3012.73	2282.5	3742.96	1.63967	3.03904e-49
Btbd3	544.729	653.943	435.514	0.666029	5.58991e-11
Btg2	3004.82	2200.87	3808.78	1.73067	3.52195e-52
Btk	12.4514	4.55285	20.3499	4.47465	0.000560625
Btn2a2	559.365	415.725	703.004	1.69098	9.52291e-20
Bud23	1241.27	895.797	1586.74	1.77124	3.81441e-34
Bves	837.23	1038.19	636.273	0.612661	1.12304e-20
C12h12orf43	2657.36	1985.24	3329.48	1.67709	1.54751e-33
C13h1orf116	8.63489	4.78552	12.4843	2.60395	0.0451299
C14h5orf52	20.0406	11.2635	28.8178	2.56234	0.00316488
C16h10orf71	906.356	1224.38	588.335	0.48032	5.52835e-39
C1h10orf95	42.144	52.8849	31.403	0.592794	0.0101119
C1h16orf54	230.141	117.679	342.604	2.91196	3.30925e-29
C1h19orf84	14.9488	20.8978	8.99984	0.431857	0.0358354
C1h9orf40	1073.71	845.759	1301.67	1.53881	2.06553e-21
C1ql3	112.968	142.854	83.0824	0.581988	3.46583e-05
C1qtnf1	43.0354	52.4238	33.6469	0.64351	0.0342485
C1qtnf12	14.7853	9.56248	20.008	2.08771	0.0323061
C1qtnf3	238.941	351.281	126.601	0.360975	3.01902e-19
C1qtnf4	10.7825	5.4919	16.0732	2.92095	0.0131101
C1qtnf6	2236.46	2698.37	1774.56	0.657749	1.30124e-28
C1r	10827.4	13517.1	8137.66	0.602057	7.89839e-36
C1rl	363.879	529.767	197.991	0.374156	3.63767e-33
C1s	2566.31	3766.78	1365.84	0.362741	3.84897e-99
C2	67.3674	49.5766	85.1582	1.71735	0.00141444
C2cd4b	9.34911	14.6284	4.06987	0.280766	0.00749303
C2cd4c	85.616	111.068	60.164	0.542579	0.00156736
C2cd5	946.255	1218.27	674.244	0.553321	2.35821e-32
C2h1orf162	27.4839	19.3693	35.5985	1.83824	0.0119046
C2h1orf52	823.878	557.001	1090.76	1.95814	6.90177e-29
C2h1orf54	70.052	86.139	53.965	0.627784	0.00635088
C2h3orf33	160.614	214.633	106.595	0.496062	9.92188e-12
C2h4orf46	707.22	880.572	533.868	0.606185	1.77306e-18
C3ar1	2.21539	0	4.43078	25.1034	0.00244591
C3h20orf144	7.89111	12.9566	2.82559	0.218956	0.00757994
C4h2orf81	41.555	24.4058	58.7042	2.40086	0.000475344
C5h1orf174	916.508	705.829	1127.19	1.59724	1.45528e-22
C6h2orf50	56.5184	37.8698	75.1671	1.98617	0.000140293
C8g	62.0073	77.1508	46.8639	0.607225	0.00273763
C8h11orf71	158.328	106.878	209.777	1.96384	9.51686e-11
C8h3orf86	11.8101	5.03503	18.5852	3.68409	0.00308225
C9h6orf141	768.3	354.323	1182.28	3.33723	4.52526e-67
COX2	72572.9	97983.7	47162.1	0.481325	2.90505e-43
COX3	109846	134672	85019.4	0.63131	4.96763e-21
Cabp4	2.18537	0.242587	4.12815	14.2162	0.0144465
Cacna1b	1.59198	0	3.18396	17.9829	0.0198796
Cacna1d	11.993	7.433	16.5529	2.22816	0.0326059
Cacna1f	7.0382	0.954029	13.1224	13.7269	7.6187e-05
Cacna1g	706.515	963.614	449.416	0.466651	4.13781e-31
Cacna2d1	2560.41	3246.76	1874.05	0.577292	2.67418e-49
Cacnb4	16.8027	25.8614	7.74396	0.299774	0.000190085
Cad	18134	21777.2	14490.8	0.665396	5.71328e-20
Calcoco1	2702.92	3267.23	2138.6	0.654673	5.76376e-27
Calcrl	39.2978	24.4665	54.1292	2.2131	0.000396382
Calhm5	85.1056	108.506	61.7054	0.569176	2.27125e-05
Calhm6	6.67248	1.19746	12.1475	10.1137	0.00159448
Calml3	2.4091	4.32082	0.497382	0.119075	0.044414
Calml4	58.2575	91.6966	24.8184	0.270692	7.4361e-13
Camk1d	151.74	213.516	89.9646	0.421378	6.83628e-14
Camkmt	588.364	731.317	445.411	0.609299	7.36538e-16
Camta2	1227.95	1509.28	946.631	0.627151	1.3957e-21
Capn5	1737.53	2249.06	1225.99	0.545228	1.58192e-35
Capn6	157.496	207.354	107.637	0.519366	1.20388e-06
Caps2	18.8686	26.725	11.0122	0.41325	0.017504
Car1	20.3347	32.1262	8.54323	0.265845	3.79733e-05
Car5b	935.584	1285.38	585.793	0.455501	6.59612e-50
Car6	34.8937	22.5728	47.2146	2.09233	0.0017594
Car7	2.49681	0	4.99363	28.2535	0.00187132
Card10	39.5801	16.555	62.6052	3.78523	3.50282e-10
Carf	157.744	230.264	85.2239	0.37094	4.85246e-13
Carmil1	896.192	1224.81	567.571	0.463352	1.80906e-49
Carns1	994.825	1433.51	556.137	0.387973	1.30069e-56
Cars2	383.579	469.817	297.341	0.633101	5.49014e-10
Casd1	633.776	801.886	465.667	0.580739	5.39023e-24
Casp4	1312.05	897.218	1726.88	1.92453	5.02996e-38
Casp6	226.921	286.34	167.502	0.584713	3.30036e-09
Castor1	6.41653	3.11327	9.71978	3.13067	0.0453757
Castor2	1364.56	1955.39	773.724	0.395676	6.29679e-85
Cat	3323.98	1873.15	4774.81	2.54894	3.73251e-124
Catip	9.31164	15.0469	3.57639	0.239235	0.00246343
Cbarp	674.719	506.417	843.02	1.66486	9.92179e-18
Cbln3	5.7884	9.78966	1.78715	0.1838	0.0116563
Cbx3	4487.54	5986.85	2988.24	0.499125	5.8163e-55
Cbx7	280.215	358.933	201.496	0.561698	6.43749e-13
Cbx8	408.791	325.077	492.505	1.51469	1.91569e-10
Cc2d2a	1022.98	1365.45	680.514	0.498498	6.16544e-49
Ccbe1	15.9924	10.0368	21.948	2.18573	0.0344156
Ccdc110	53.7144	88.2901	19.1387	0.216738	4.22931e-15
Ccdc112	650.879	488.037	813.72	1.66706	8.4816e-18
Ccdc115	479.337	336.344	622.33	1.84954	1.09773e-19
Ccdc116	2.48546	0.242587	4.72832	16.22	0.00838162
Ccdc117	1168.67	879.706	1457.64	1.65665	8.21972e-25
Ccdc125	4.3643	0.485174	8.24343	17.2119	0.00231369
Ccdc126	1375.79	843.348	1908.23	2.26243	9.62677e-81
Ccdc137	819.966	579.874	1060.06	1.8282	9.812e-34
Ccdc141	26.7095	33.7582	19.6607	0.582258	0.0275854
Ccdc142	689.826	876.464	503.188	0.573915	1.24078e-20
Ccdc154	3.89027	0	7.78054	44.1274	3.89055e-05
Ccdc18	205.845	255.607	156.084	0.610867	0.0420737
Ccdc28b	17.374	7.68371	27.0642	3.52178	0.000203174
Ccdc30	46.6661	57.9225	35.4097	0.611407	0.0194568
Ccdc39	42.9955	63.5154	22.4756	0.354137	3.86604e-07
Ccdc65	319.287	245.91	392.664	1.59686	1.48629e-08
Ccdc71l	948.184	725.592	1170.78	1.61388	2.45288e-15
Ccdc74a	106.221	56.6276	155.814	2.7514	3.59537e-12
Ccdc8	2151.51	2832.04	1470.98	0.519538	6.38197e-35
Ccdc85b	261.799	316.366	207.232	0.655909	2.89315e-05
Ccdc85c	1766	2174.55	1357.46	0.624296	4.7771e-16
Ccdc86	3437.36	1761.83	5112.89	2.90196	1.18131e-140
Ccdc92b	202.739	245.031	160.448	0.654679	1.58715e-05
Ccdc96	47.6213	34.0392	61.2034	1.79912	0.00868626
Ccl20	15.3147	3.80905	26.8203	7.01978	1.67018e-06
Ccm2	3781.49	2879.33	4683.65	1.62668	1.12326e-50
Ccn1	14550	8862.45	20237.5	2.2836	2.05417e-129
Ccn2	13110.2	8832.43	17388	1.9687	2.31634e-49
Ccna2	2882.65	3720.45	2044.86	0.549557	4.82939e-53
Ccnd1	30438.9	17787.2	43090.6	2.42256	1.17488e-105
Ccne2	643.634	497.834	789.434	1.58536	2.00405e-08
Ccng2	1141.5	1518.88	764.127	0.503393	2.92197e-31
Ccni	6377.33	7710.08	5044.57	0.654347	1.37994e-45
Ccnl1	3355.77	1837.99	4873.54	2.65144	5.40539e-115
Ccno	2.15679	0.238617	4.07495	14.0649	0.0242994
Ccnt1	2745.16	2155.32	3335.01	1.54729	2.29437e-21
Ccrl2	13.9975	20.5481	7.44695	0.36316	0.0328926
Cct4	18077.4	14361.5	21793.2	1.51745	8.06917e-45
Cd101	49.5293	33.9871	65.0715	1.91292	0.000731373
Cd109	1913.2	2701.39	1125.02	0.416629	1.20407e-71
Cd151	18943.4	13916.6	23970.1	1.72238	1.33737e-74
Cd177	1.9107	3.82139	0	0.0497999	0.014152
Cd200	601.675	239.23	964.12	4.03046	1.46021e-77
Cd200r1l	4.59101	1.91203	7.26999	3.79309	0.0338348
Cd248	247.121	350.384	143.857	0.411362	3.15922e-20
Cd28	311.007	21.5094	600.504	27.8789	2.25802e-150
Cd44	16409.5	9145.01	23674.1	2.58871	1.33797e-211
Cd46	67.9527	82.696	53.2093	0.642941	0.0303083
Cd59b	1407.51	1778.76	1036.27	0.582788	1.79072e-20
Cd6	11.0326	18.7001	3.3651	0.17988	0.0001792
Cd63	50190.2	38495.3	61885.1	1.60761	6.43522e-24
Cd68	39.5589	27.1113	52.0066	1.9195	0.00216993
Cd83	8.22303	2.38347	14.0626	5.87305	0.0006549
Cd99	723.872	565.395	882.349	1.56053	6.2118e-10
Cda	170.237	127.115	213.359	1.67878	5.31095e-07
Cdc34	3423.29	2162.91	4683.68	2.16544	5.33672e-48
Cdc42bpg	43.9183	66.4105	21.4261	0.323015	5.8877e-08
Cdc42ep2	724.711	906.132	543.29	0.599901	3.10517e-13
Cdc42se1	3807.58	3010.22	4604.94	1.52981	8.4015e-36
Cdc6	936.156	739.144	1133.17	1.53256	2.30093e-14
Cdh11	978.082	1266.6	689.565	0.54444	6.37258e-32
Cdh13	12178.1	15098.2	9257.92	0.613213	1.38516e-55
Cdh17	29.4157	42.5637	16.2676	0.382355	0.000181879
Cdh18	228.517	286.634	170.401	0.594883	2.96336e-09
Cdh3	2734.14	3764.63	1703.65	0.452501	6.76065e-63
Cdhr3	2.1934	0.236576	4.15023	14.2777	0.0156532
Cdin1	310.405	383.869	236.94	0.617197	3.34995e-11
Cdipt	7959.51	5997.94	9921.09	1.65403	5.24895e-40
Cdk18	37.037	26.1039	47.97	1.84081	0.0172897
Cdk19	2075.36	2562.92	1587.8	0.619506	1.01073e-38
Cdkl4	153.104	213.608	92.6004	0.433469	7.14285e-17
Cdkl5	1031.38	1460.19	602.578	0.412665	1.20786e-54
Cdkn1b	5367.12	6511.06	4223.18	0.648627	3.20277e-46
Cdkn2aip	1628.38	862.287	2394.47	2.77682	3.55734e-132
Cdkn2b	589.137	710.914	467.361	0.657187	5.83788e-13
Cdkn2d	1029.82	1311.44	748.204	0.57035	6.30248e-31
Cdo1	4.47736	1.20896	7.74576	6.44688	0.0140069
Cdon	3199.63	4457.34	1941.93	0.435788	3.06896e-100
Cdsn	112.91	171.887	53.9326	0.314742	1.37135e-15
Cdt1	1642.79	1217.23	2068.34	1.69896	4.13523e-27
Cdv3	11608.9	9225.43	13992.4	1.51671	6.41732e-46
Ceacam1	21.9009	14.8638	28.938	1.94829	0.0196967
Ceacam18	29.0517	14.8601	43.2433	2.91026	8.10485e-06
Cebpb	4087.78	2585.61	5589.96	2.16198	3.98589e-08
Cebpd	508.105	355.29	660.919	1.86092	1.9825e-12
Cel	49.1665	19.2079	79.125	4.12209	1.97988e-11
Celf2	2996.32	3777.86	2214.78	0.586207	6.44961e-31
Celf4	6.36	9.33665	3.38335	0.361044	0.0494134
Celf5	74.3186	58.447	90.1902	1.5423	0.00567478
Celsr2	781.375	1349.75	213.003	0.157765	4.4945e-152
Celsr3	1.27933	0	2.55865	14.5543	0.0358573
Cemip2	1004.92	1321.92	687.918	0.520457	3.59379e-43
Cenpf	6980.93	9258.2	4703.66	0.508079	2.91351e-59
Cenpk	1118.91	881.526	1356.3	1.5384	2.65995e-10
Cenpu	986.222	779.816	1192.63	1.52906	1.61694e-13
Cenpw	677.133	883.184	471.082	0.533206	2.86228e-26
Cep126	167.289	213.593	120.986	0.566015	3.36989e-06
Cep131	1037.97	1250.22	825.713	0.660391	4.50819e-18
Cep152	715.603	550.111	881.096	1.6019	9.62864e-18
Cep162	522.152	627.815	416.49	0.663873	1.98472e-10
Cep295nl	197.271	84.7013	309.842	3.65377	3.06284e-30
Cep70	56.5363	76.5703	36.5024	0.477556	0.000706232
Cep78	1049.41	1276.77	822.05	0.643616	1.82133e-22
Cep83os	87.8313	117.09	58.5723	0.500722	7.39539e-07
Cercam	137.494	106.819	168.169	1.57351	6.06055e-05
Cers2	4969.87	3934.69	6005.05	1.52608	3.05872e-45
Cers4	1671.6	2285.19	1058.01	0.463021	2.1712e-52
Cfap100	172.654	214.244	131.063	0.612214	4.52039e-06
Cfap119	60.4228	77.5604	43.2851	0.556597	0.0034684
Cfap141	82.5251	45.0218	120.028	2.66424	5.87459e-12
Cfap251	88.9573	64.268	113.647	1.76877	3.86839e-05
Cfap299	81.6311	114.799	48.4632	0.421835	5.59109e-09
Cfap58	17.0961	8.61114	25.5811	2.96953	0.000828275
Cfap77	6.47549	10.088	2.863	0.283077	0.0366402
Cfap97	336.942	425.58	248.303	0.583539	1.35283e-08
Cfd	9.05393	15.5283	2.57953	0.1663	0.000534787
Cfh	11.665	16.7793	6.5507	0.388368	0.0358072
Cfl1	68604.9	54017.6	83192.1	1.54008	5.12555e-44
Cfp	347.592	216.636	478.547	2.2079	2.31123e-28
Cgas	692.233	541.624	842.841	1.55628	1.30453e-15
Cgn	526.21	671.168	381.251	0.568224	4.4064e-20
Cgnl1	17.7794	10.3029	25.2558	2.45454	0.00342604
Chadl	16.7226	8.79689	24.6483	2.79066	0.0223292
Chchd4	363.049	283.06	443.038	1.56453	7.05499e-09
Chchd5	877.529	643.352	1111.71	1.72803	1.29672e-29
Chchd6	746.047	498.4	993.693	1.99378	2.68582e-33
Chchd7	2163.83	1068.62	3259.05	3.04943	1.13777e-80
Chd1l	772.069	937.311	606.827	0.647238	1.38136e-13
Chd2	6042.46	4319.62	7765.31	1.79772	4.33446e-59
Chd3	11050.5	13950.7	8150.38	0.584228	3.75139e-43
Chd5	12.4596	2.15086	22.7682	10.5689	1.04032e-06
Chek2	607.374	804.904	409.843	0.509089	3.62269e-36
Chic2	438.9	348.234	529.566	1.52084	3.97104e-11
Chit1	20.2928	30.8857	9.69989	0.316104	0.000244861
Chka	3463.54	2755.3	4171.78	1.51395	2.62875e-32
Chml	283.734	347.495	219.973	0.632458	2.06483e-06
Chmp1b	1747.16	1370.7	2123.62	1.5492	1.27381e-24
Chmp4bl1	1296.08	1017.6	1574.56	1.54727	9.77317e-15
Chmp4c	1122.94	868.003	1377.88	1.58729	1.08251e-20
Chmp6	1009.81	773.899	1245.71	1.60973	2.50506e-19
Chrd	225.288	300.959	149.617	0.496691	4.4793e-14
Chrdl2	26.5583	6.25026	46.8664	7.50653	1.15907e-10
Chrm3	540.678	421.559	659.796	1.56518	1.75917e-11
Chrnb1	1523.75	899.776	2147.73	2.38674	6.97198e-87
Chrnb3	1.95245	0	3.90489	22.1307	0.00570045
Chst12	312.867	479.402	146.333	0.305056	1.95209e-48
Chst14	1285.19	1575.2	995.189	0.631785	2.11296e-24
Chst3	2408.51	3441.69	1375.33	0.39966	2.92537e-129
Ciao3	860.693	664.932	1056.45	1.58862	5.13839e-13
Ciart	142.926	56.8115	229.04	4.03455	4.5851e-29
Cibar2	5.65477	10.8003	0.509278	0.0478837	0.000606528
Cic	5567.17	6904.94	4229.41	0.612497	6.38152e-21
Ciita	15.8819	7.90582	23.8581	3.00863	0.0022459
Cilp	161.546	259.015	64.0767	0.247518	1.56979e-30
Cimap2	36.5068	18.4128	54.6009	2.96028	8.16435e-06
Cinp	777.956	618.795	937.118	1.51462	8.74203e-15
Cip2a	1276.48	1596.34	956.619	0.599295	9.39683e-15
Cirbp	1584.17	2082.36	1085.97	0.521661	8.50331e-43
Cish	57.2838	45.0297	69.5378	1.54454	0.0296425
Cit	3750.29	4945.92	2554.67	0.516482	2.04706e-61
Cited2	9980.63	4275.1	15686.2	3.66918	1.10845e-218
Ckmt2	45.2842	33.2847	57.2837	1.72352	0.0173941
Clba1	81.0521	62.4794	99.6247	1.59512	0.00365542
Clcn2	510.38	639.746	381.015	0.595164	1.87355e-10
Clcnkb	51.8536	70.1916	33.5156	0.478076	0.000222208
Cldn11	6.76361	1.67425	11.853	7.07959	0.00135578
Cldn14	13.1791	23.7316	2.62666	0.109489	1.10694e-06
Clec2e	12.3442	20.8626	3.8259	0.185042	6.30106e-05
Clec4f	1.43726	2.87451	0	0.0662336	0.0311492
Clip3	2379.96	3211.91	1548.02	0.482026	9.76809e-68
Clip4	29.1483	57.0188	1.27787	0.0226591	4.73193e-14
Clk1	2850.98	1603.06	4098.89	2.55661	2.30046e-100
Clk3	1527.5	1181.22	1873.78	1.58605	8.42997e-26
Cln6	1849.37	2737.01	961.729	0.351569	8.18022e-103
Clpp	1075.27	847.403	1303.13	1.5378	5.26792e-19
Clpsl2	1.29907	0	2.59815	14.7313	0.0383254
Clptm1	7110.27	4962.05	9258.48	1.86579	6.64784e-68
Clta	10376.5	7389.59	13363.3	1.80844	8.80668e-55
Clu	6584.61	9173.61	3995.6	0.435626	6.6656e-55
Cluap1	808.805	612.798	1004.81	1.63977	5.59556e-18
Clvs1	4.97803	7.65799	2.29806	0.302296	0.0480691
Clybl	86.4222	145.125	27.7194	0.191885	3.25825e-26
Cmip	1693.08	2195.65	1190.5	0.542258	4.99215e-50
Cmtm7	4405.55	3114.44	5696.67	1.82895	3.65092e-42
Cmtr2	598.764	452.992	744.536	1.64316	2.83332e-16
Cmya5	5.39698	0.242587	10.5514	36.3591	4.13273e-05
Cnbd2	125.475	75.4749	175.474	2.32691	2.2766e-13
Cnih2	66.7404	85.382	48.0989	0.563567	0.000695967
Cnksr3	1987.4	1519.72	2455.09	1.61542	9.809e-31
Cnn1	7607.9	4256.83	10959	2.57447	1.51281e-176
Cnn2	32303.6	22650.2	41957.1	1.85238	2.64374e-58
Cnn3	18094.2	12000.2	24188.2	2.01563	8.41739e-120
Cnnm3	731.035	948.84	513.23	0.540767	6.1176e-23
Cnot6	2406.06	3252.73	1559.39	0.479438	2.22439e-67
Cntf	140.179	110.396	169.963	1.53867	4.82628e-05
Cntln	624.274	797.408	451.139	0.565988	1.2032e-15
Cntnap1	82.5394	138.014	27.065	0.196504	2.72437e-23
Cntnap2	25.3639	15.7666	34.9612	2.21438	0.00444842
Cntrl	1012.36	1241.1	783.622	0.63158	3.21277e-11
Cobl	2643.7	3187	2100.39	0.658947	4.69322e-21
Col11a1	2307.53	3743.06	872.008	0.233072	2.50472e-239
Col12a1	15230.2	23405.8	7054.57	0.301428	8.45444e-106
Col16a1	7614.42	10431.5	4797.31	0.45994	5.51277e-41
Col18a1	88.6226	115.485	61.7601	0.535056	6.62595e-06
Col1a1	514654	835001	194306	0.232702	2.9383e-221
Col1a2	481145	715965	246324	0.344045	1.17463e-121
Col20a1	344.885	113.468	576.302	5.07896	1.02588e-72
Col27a1	1338.14	2095.55	580.742	0.277313	2.03393e-108
Col2a1	18.7156	11.7703	25.6609	2.18139	0.0302085
Col3a1	121671	182907	60435.2	0.330419	1.08727e-113
Col4a2	29581.4	36134	23028.8	0.637326	2.78312e-22
Col4a5	4584.34	5886.2	3282.48	0.557702	1.2823e-36
Col5a1	29858.6	41635.4	18081.8	0.4343	7.35632e-64
Col5a3	1495.82	1992.75	998.895	0.501214	9.43193e-43
Col6a3	1180.03	1800.81	559.262	0.310636	5.87429e-09
Col8a2	2094.14	3025.81	1162.46	0.384197	2.85274e-82
Col9a3	11.1135	5.9613	16.2657	2.73366	0.0306778
Colec11	8.8561	4.29164	13.4206	3.12254	0.0266457
Colq	163.057	123.218	202.896	1.64714	0.000348409
Commd9	1748.78	1365.75	2131.8	1.56075	1.55833e-29
Comt	3896.55	3107.96	4685.14	1.50738	3.59512e-31
Coq10b	1105.44	862.184	1348.7	1.56411	8.73778e-20
Coq5	958.574	661.209	1255.94	1.8992	2.24056e-42
Coro2b	1510.64	2202.76	818.513	0.371533	2.69907e-76
Coro6	1031.06	1288.72	773.389	0.600194	4.99456e-27
Cotl1	563.867	348.247	779.486	2.23836	2.19497e-26
Cox18	492.411	389.314	595.507	1.52992	3.39635e-12
Cox6a2	753.04	243.546	1262.53	5.18333	3.23957e-129
Cp	757.686	1105.56	409.817	0.371036	8.32744e-37
Cpa4	4.72044	7.87909	1.56179	0.197285	0.0184443
Cpeb2	1906.47	1353.23	2459.71	1.81743	8.72776e-56
Cpeb4	2029.68	1565.32	2494.04	1.59308	2.45292e-20
Cped1	719.134	1047.22	391.049	0.373381	5.79089e-66
Cplane1	1543.79	1892.39	1195.18	0.631546	7.98759e-29
Cplx1	12.97	1.68416	24.2559	14.4618	1.20573e-07
Cpm	104.837	38.5356	171.138	4.43734	2.54652e-26
Cpne3	2235.59	2827.43	1643.75	0.581439	3.70273e-39
Cpped1	390.853	470.499	311.207	0.661355	5.54304e-09
Cpsf4	2578.68	1963.67	3193.68	1.62621	1.32377e-29
Cracd	515.41	685.586	345.235	0.503588	3.4551e-20
Cracr2b	178.8	89.8612	267.739	2.98018	6.06323e-29
Crb2	30.5403	55.6398	5.44081	0.0976987	4.34151e-13
Crcp	945.964	547.904	1344.02	2.4524	3.46451e-73
Creb3	3347.02	2583.79	4110.25	1.59075	3.5355e-28
Creb3l1	7873.34	9552.89	6193.8	0.648369	6.56162e-18
Creb3l2	5240.4	6961.11	3519.7	0.505667	9.56123e-64
Crebrf	676.8	525.009	828.591	1.57875	3.25279e-13
Crim1	14287.2	10325	18249.4	1.76748	1.00461e-65
Crispld2	128.62	202.491	54.7483	0.270527	6.00435e-22
Crls1	1125.17	1426.52	823.812	0.577468	1.15944e-34
Crocc	511.341	636.175	386.506	0.607168	1.08038e-08
Cry2	1103.2	874.378	1332.02	1.52351	7.46701e-23
Cryab	9626.46	5941.95	13311	2.24012	4.10538e-110
Cryba4	149.468	42.6461	256.29	6.01404	5.86102e-42
Crybg2	2.00886	0.24022	3.7775	13.0671	0.0297977
Crygs	1.92258	0.238617	3.60653	12.4259	0.0263516
Csad	548.985	751.907	346.063	0.460163	5.46354e-31
Csdc2	108.038	147.649	68.4264	0.463779	6.42671e-08
Cse1l	3752.79	4791.89	2713.69	0.566317	1.88133e-51
Csf1	10853.5	8680.1	13026.9	1.50075	2.34191e-28
Csf1r	57.3572	34.0268	80.6876	2.37387	1.17582e-06
Csf3	2.59606	0	5.19212	29.4462	0.00127948
Csgalnact1	522.281	726.781	317.781	0.43738	3.9101e-31
Csmd1	4.50136	0.721424	8.28129	11.5149	0.00207939
Cspg5	53.9789	39.2472	68.7106	1.75082	0.00117938
Csprs	23.9503	11.469	36.4315	3.17003	0.000293896
Csrnp1	2173.37	1290.36	3056.38	2.36847	1.36105e-73
Csrp1	20838.7	15032.3	26645	1.77252	1.96994e-98
Csrp3	62.2713	93.9965	30.5462	0.324734	2.06373e-10
Cst3	4562.28	3097.15	6027.42	1.94615	8.85633e-113
Ctf1	854.388	1040.13	668.649	0.642847	1.0674e-12
Ctf2	2.58502	0	5.17005	29.3422	0.000936749
Ctnnal1	522.915	708.082	337.748	0.477082	8.9639e-31
Ctnnd2	9.54503	4.27878	14.8113	3.45052	0.0351539
Ctps2	2139.73	2728.5	1550.96	0.568493	8.26e-40
Ctrb1	103.633	50.7587	156.507	3.08139	7.33502e-19
Ctrc	25.0222	12.1991	37.8452	3.10338	0.000327093
Ctrl	49.1805	37.3783	60.9826	1.62832	0.013359
Ctsk	15.0957	6.94378	23.2477	3.34893	0.000538019
Ctsl	17229.1	10901	23557.3	2.16104	6.61746e-74
Ctsw	69.3395	26.0632	112.616	4.31581	6.54467e-20
Ctu2	1021.79	754.275	1289.3	1.70913	6.64113e-25
Ctxn1	223.026	279.213	166.839	0.597137	9.25067e-09
Cubn	77.3688	97.9718	56.7658	0.578845	0.000106038
Cul4b	2487.75	3355.33	1620.18	0.482855	1.89361e-47
Cul7	5558.82	7222.11	3895.52	0.539426	8.56872e-57
Cul9	25.0145	16.5351	33.4938	2.0238	0.00645896
Cuzd1	103.162	69.027	137.296	1.98982	8.84486e-08
Cwc15	2004.31	1527.8	2480.81	1.62366	7.0085e-25
Cx3cl1	46.0215	79.6165	12.4265	0.156012	1.84753e-16
Cxcl1	735.428	438.116	1032.74	2.3567	2.51352e-35
Cxcl10	106.428	4.56417	208.293	45.749	9.30862e-50
Cxcl2	26.2108	5.99562	46.4259	7.75483	2.69105e-11
Cxxc5	1102.91	1493.32	712.494	0.477158	1.36481e-54
Cyb561	6.36281	12.7256	0	0.0149675	1.27572e-06
Cyb5r1	2318.89	1794.81	2842.97	1.5839	3.12561e-28
Cyp1a1	7.6761	0.236576	15.1156	51.946	2.7846e-06
Cyp27b1	275.761	194.765	356.756	1.83094	8.90937e-12
Cyp2ab1	4.84288	0.715413	8.97035	12.523	0.00176082
Cyp2b21	6.10144	2.65061	9.55227	3.61603	0.0375506
Cyp2d4	21.7634	39.5518	3.97507	0.0988533	1.0155e-09
Cyp2s1	45.4117	0	90.8234	515.385	9.82322e-17
Cyp39a1	70.2763	93.4172	47.1354	0.50546	2.49802e-05
Cyp3a9	30.9815	1.43877	60.5243	42.0864	6.24479e-15
Cyp4f17	245.836	306.943	184.728	0.601814	7.10683e-09
Cyp4f18	25.2419	38.768	11.7158	0.303844	0.000584942
Cyp4f39	9.5982	0.242587	18.9538	65.2027	7.51721e-07
Cyp51	6648.99	8182.67	5115.31	0.62515	8.81726e-24
Cyren	541.755	656.551	426.959	0.650435	4.38436e-13
Cys1	7.64426	12.9603	2.32821	0.179723	0.001948
Cystm1	2056.45	1307.04	2805.86	2.14683	2.29393e-56
Cyth3	4327.55	3337.55	5317.55	1.5933	9.10041e-48
D2hgdh	583.474	802.664	364.284	0.453676	8.35061e-41
Daam2	2757.39	3316.7	2198.08	0.662799	2.82436e-23
Dab2	4861.65	5982.52	3740.78	0.625318	5.93503e-30
Dancr	393.294	301.671	484.917	1.60702	2.88912e-09
Dapk1	20.0558	4.7928	35.3187	7.36521	4.11134e-09
Dapk2	182.936	110.03	255.842	2.32668	3.07339e-18
Dapp1	4.69974	8.37457	1.02491	0.123213	0.00406826
Dbndd2	1980.73	1436.51	2524.94	1.7575	1.70268e-53
Dbr1	1165.61	875.681	1455.53	1.66181	4.32363e-28
Dchs2	15.1826	27.2676	3.09762	0.113734	1.43695e-07
Dclk1	1964.58	3245.31	683.861	0.210598	2.29314e-224
Dcst1	9.11332	3.12034	15.1063	4.84062	0.00309123
Dcx	12.1756	6.19871	18.1524	2.91998	0.00678734
Ddc	45.0586	75.4436	14.6737	0.194924	4.81437e-10
Ddhd1	2304.15	1619.77	2988.52	1.84484	1.87194e-62
Ddias	681.24	538.544	823.935	1.52922	6.55626e-12
Ddit3	3097	1241.03	4952.97	3.99116	2.53912e-175
Ddn	12.0346	7.20308	16.8661	2.3422	0.0273763
Ddx27	2290.47	1812.96	2767.98	1.52656	1.83427e-25
Ddx39a	6617.58	4376.64	8858.51	2.02394	1.62202e-79
Ddx39b	10526.1	13241.1	7811.12	0.589911	2.77251e-64
Ddx41	2761.5	1902.65	3620.36	1.90291	3.4049e-38
Ddx43	22.0453	7.45805	36.6325	4.91798	3.23332e-05
Ddx5	19157.7	24982.1	13333.3	0.533734	3.5324e-74
Ddx6	4137.71	5133.22	3142.2	0.612135	5.54652e-26
Ddx60	1.90776	0.242587	3.57294	12.3316	0.0341292
Decr2	280.482	351.665	209.298	0.59599	4.87152e-09
Degs1	4826.45	3750.71	5902.2	1.57346	7.97059e-45
Degs2	5.29539	1.67782	8.91296	5.29777	0.00976275
Dennd11	659.042	909.656	408.428	0.449284	6.99438e-45
Dennd2b	5956.5	8542.89	3370.12	0.394525	6.65579e-153
Dennd2d	2.27728	4.29397	0.260587	0.0730448	0.0178123
Dennd3	66.5722	104.127	29.0172	0.279689	4.33014e-12
Dennd4c	2036.72	2661.88	1411.56	0.530337	2.08306e-46
Dennd6a	1232.53	1497.98	967.086	0.645797	4.69618e-14
Depdc1	624.26	859.993	388.526	0.451438	2.63702e-25
Depdc1b	403.687	542.136	265.239	0.488828	1.34335e-21
Deptor	2249.47	3738.45	760.486	0.203394	2.85275e-207
Des	514.801	409.618	619.983	1.51427	1.83213e-08
Dgke	674.188	875.022	473.354	0.540925	1.89934e-28
Dglucy	1286.51	1868.25	704.778	0.377178	3.11026e-86
Dhcr24	5429.79	7030.85	3828.74	0.544617	1.71603e-55
Dhcr7	930	1386.93	473.066	0.341223	6.28543e-93
Dhrs2	2.17301	4.08544	0.260587	0.0768826	0.0213006
Dhrs7b	745.901	517.735	974.068	1.88171	1.14721e-37
Dhrs9	1364.37	861.622	1867.12	2.1668	3.20346e-50
Dhx40	1247.08	1573.87	920.298	0.584909	4.65136e-23
Dhx58	38.5665	2.15192	74.981	34.8174	2.50746e-19
Dip2b	2653.85	3293.79	2013.91	0.611332	4.44294e-30
Dipk1b	751.184	978.045	524.323	0.53632	2.10064e-31
Dipk1c	58.7163	89.2044	28.2282	0.316364	4.91632e-08
Dixdc1	978.95	1252.76	705.142	0.563159	4.13818e-24
Dkc1	3404.86	2573.48	4236.25	1.64613	5.92395e-17
Dlg3	1395.17	1681.74	1108.6	0.659274	2.96374e-20
Dll3	11.5566	3.60456	19.5087	5.43161	0.000158061
Dlx2	201.747	52.8355	350.658	6.63949	3.46301e-17
Dlx3	165.44	109.648	221.232	2.01775	2.18825e-08
Dlx4	34.1356	49.9496	18.3217	0.36735	6.79538e-05
Dmac1	343.949	430.048	257.85	0.600075	9.41581e-11
Dmc1	2.75631	0	5.51263	31.2011	0.00106456
Dmrt1	576.359	699.519	453.198	0.647756	7.301e-09
Dmrt2	484.644	602.305	366.983	0.608716	1.62094e-10
Dmrt3	4229.35	5161.74	3296.96	0.638715	4.7346e-20
Dnaaf11	2.96504	0.24022	5.68987	19.5861	0.00277693
Dnaaf8	45.8721	8.64444	83.0998	9.62326	5.2787e-19
Dnah12	3.68665	1.43556	5.93774	4.13618	0.0494795
Dnah3	17.1919	4.28865	30.0952	7.00293	3.08405e-07
Dnai2	13.9876	24.9085	3.06666	0.124154	8.44747e-07
Dnaja4	1474.84	1146.59	1803.08	1.57253	1.35844e-23
Dnajb14	868.688	1079.95	657.423	0.608814	6.35641e-16
Dnajc10	5422.87	6790.39	4055.35	0.597226	3.29896e-58
Dnajc22	522.033	642.422	401.645	0.625184	4.89005e-12
Dnajc25	1289.2	1016.7	1561.69	1.53597	4.8176e-22
Dnajc28	138.75	90.2073	187.294	2.07617	1.38628e-10
Dnajc5b	5.82436	2.14904	9.49968	4.42113	0.0113348
Dnase1l3	4.61837	0.238617	8.99812	31.0091	0.000219015
Dnase2	2624.59	1966.2	3282.99	1.66958	5.28318e-48
Dnd1	23.951	11.7168	36.1852	3.08667	0.000156287
Dner	44.7648	63.9895	25.5401	0.397855	1.23892e-05
Dnm1	279.735	376.584	182.886	0.486494	1.67969e-14
Dnm3	278.998	402.08	155.916	0.388048	2.28912e-25
Dntt	2.70619	0	5.41239	30.7352	0.00165066
Dnttip2	2050.03	1566.14	2533.91	1.61781	1.50801e-26
Doc2a	12.6661	7.65657	17.6756	2.30486	0.0381476
Dock1	3998.1	5053.4	2942.8	0.582425	1.44482e-49
Dock4	884.953	1168.21	601.692	0.515015	3.45091e-44
Dock9	930.684	1175.44	685.928	0.583448	1.25145e-24
Dohh	3770.72	2808.21	4733.23	1.68544	8.84351e-24
Dok3	32.0946	13.8462	50.343	3.63552	6.90465e-06
Dok4	365.666	278.426	452.906	1.62747	2.5373e-08
Dok5	737.534	319.811	1155.26	3.61214	1.20703e-103
Dok7	1028.32	388.533	1668.1	4.29305	5.99773e-112
Dph1	338.133	216.313	459.952	2.12526	4.13586e-17
Dph2	639.638	409.882	869.393	2.12067	1.09966e-26
Dph3	1289.11	994.725	1583.5	1.59187	3.60932e-20
Dph5	720.79	447.069	994.511	2.22426	1.04834e-51
Dpm2	1190.55	816.577	1564.53	1.91547	2.9109e-45
Dpysl2	4851.96	6766.41	2937.51	0.434136	2.20921e-93
Dpysl5	105.155	141.395	68.9143	0.487669	1.28143e-07
Dram1	1262.7	845.818	1679.59	1.98563	7.21058e-50
Dram2	321.872	386.984	256.76	0.663655	2.43648e-07
Draxin	210.461	328.801	92.1216	0.28097	1.46938e-26
Drc3	53.2843	69.9032	36.6655	0.524874	0.000145461
Dsel	535.183	684.871	385.495	0.562999	2.48262e-11
Dsp	33.4501	49.3599	17.5403	0.355902	5.16739e-06
Dtx1	2.55302	0.238617	4.86742	16.7862	0.00884644
Dtx4	1699.17	2726.82	671.517	0.246373	1.96405e-208
Duox1	2588.42	3436.89	1739.95	0.506307	1.27558e-41
Duox2	590.995	714.463	467.527	0.654679	5.29122e-12
Duoxa2	9.44008	4.79914	14.081	2.94411	0.0208021
Dus2	765.104	511.391	1018.82	1.99234	1.7937e-38
Dusp1	2393.95	1787.79	3000.12	1.67842	1.57668e-36
Dusp10	848.423	495.838	1201.01	2.42228	7.66117e-62
Dusp14	724.865	576.879	872.851	1.51337	1.00717e-12
Dusp19	211.697	311.492	111.902	0.360031	7.81006e-16
Dusp4	12.1042	6.94469	17.2637	2.47981	0.0414396
Dusp5	1314.77	345.663	2283.87	6.60717	2.36559e-257
Dusp6	2910.26	934.244	4886.28	5.2301	5.56534e-242
Dusp8	1598.34	1216.92	1979.76	1.62699	6.5791e-22
Dut	1355.41	1718.81	992.013	0.577119	2.91289e-32
Dux4	194.983	288.39	101.575	0.352625	5.0698e-20
Dync1h1	21811.3	27034.8	16587.7	0.613564	3.48966e-40
Dync1li1	2261.12	1728.2	2794.04	1.61668	1.63703e-37
Dync2h1	1938.49	2415.56	1461.42	0.605093	7.84395e-35
Dync2i2	670.692	808.108	533.277	0.660218	8.04213e-11
Dynll1	11143.9	8620.09	13667.6	1.58549	1.31689e-26
Dynlt1	2302.53	1760.47	2844.59	1.6158	8.50586e-26
Dynlt2	35.3998	23.8928	46.9068	1.96091	0.00964373
Dynlt2b	228.993	293.593	164.394	0.559679	2.09115e-12
Dyrk1b	245.506	302.221	188.791	0.625353	3.33373e-07
Dzank1	65.0999	79.0145	51.1852	0.647898	0.0145002
Dzip1	1684.19	2110.46	1257.93	0.595891	2.44978e-30
Dzip3	895.998	1218.59	573.406	0.470768	1.42137e-34
E230034O05Rik	5.36956	0.709729	10.0294	14.0148	0.000917684
E2f8	822.514	999.628	645.401	0.645406	2.42296e-13
Eaf1	2152.34	1608.74	2695.95	1.67562	2.50384e-48
Ebf3	403.116	487.876	318.355	0.652014	6.66312e-10
Ebf4	31.9225	45.0359	18.8091	0.418311	0.000842
Ebna1bp2	3176.22	2139.7	4212.74	1.96878	9.1065e-76
Ebpl	2.05517	0.24022	3.87011	13.329	0.0170857
Ece1	2522.63	3132.98	1912.27	0.61041	3.09935e-30
Echdc1	1261.72	1601.58	921.852	0.575613	1.01558e-36
Ecm2	2.31953	0.481204	4.15785	8.66492	0.0444112
Ecrg4	3.01194	5.26508	0.758788	0.146366	0.0327514
Ecscr	33.9584	48.0287	19.8881	0.414102	0.000439718
Edar	3.12125	6.2425	0	0.030513	0.000362704
Edf1	2868.69	2198.82	3538.56	1.60934	9.15719e-31
Edil3	13.8455	22.7603	4.93071	0.216227	6.30677e-05
Edn1	732.21	109.963	1354.46	12.3172	1.33797e-211
Eef2kmt	116.099	145.154	87.0445	0.598708	0.000120022
Eeig1	632.021	816.548	447.494	0.548216	1.95605e-20
Eeig2	1840.09	2284.63	1395.55	0.610961	6.1168e-23
Efna2	59.2014	40.9672	77.4356	1.88817	0.000451801
Efna4	421.238	560.433	282.044	0.503619	8.56053e-18
Efnb2	3906.75	2068.99	5744.51	2.77635	4.58106e-162
Egfr	78.2751	103.431	53.1193	0.514043	0.000179775
Egln1	2439	1910.15	2967.85	1.55404	5.57746e-11
Egr2	99.398	33.0451	165.751	5.01578	3.03883e-29
Ehhadh	11.3958	5.5198	17.2718	3.13551	0.00344545
Eid2b	207.197	283.815	130.579	0.460133	1.56432e-18
Eid3	59.9639	27.0528	92.875	3.43093	4.30928e-09
Eif1	11982.8	9110.89	14854.8	1.63042	3.45453e-31
Eif1a	6109.87	4387.71	7832.02	1.78491	3.53373e-49
Eif1b	1267.95	835.324	1700.57	2.03591	6.52563e-29
Eif2ak2	6244.26	4607.81	7880.71	1.71038	1.91475e-19
Eif2ak3	1003.79	1233.62	773.959	0.627593	1.22973e-18
Eif2ak4	1472.36	1793.15	1151.56	0.642184	1.33331e-29
Eif2b1	2161.2	1629.64	2692.76	1.65221	4.9502e-32
Eif2b2	4200.51	3117.04	5283.98	1.69514	5.05763e-32
Eif2b3	1572.09	1241.19	1902.99	1.53318	5.68451e-25
Eif3d	12066.2	8042.87	16089.4	2.00043	1.31306e-107
Eif3g	4153.77	3109.08	5198.46	1.67192	1.50881e-53
Eif4a2	12966.2	8469.48	17462.9	2.06181	1.39819e-66
Eif4ebp1	7492.56	4945.93	10039.2	2.02972	2.32854e-87
Eif6	4432.15	3043.39	5820.91	1.91263	6.94946e-54
Eipr1	1086.26	867.335	1305.18	1.50478	2.38947e-17
Elapor2	4.60565	7.4178	1.7935	0.243039	0.0391745
Elavl3	2.80221	0	5.60443	31.8868	0.00124607
Ell	1204.67	872.385	1536.96	1.76203	2.14576e-35
Elob	4142.97	3213.15	5072.79	1.57873	2.59996e-21
Elovl6	1179.42	1794.78	564.062	0.314232	1.06959e-82
Elp5	1568.27	1204.7	1931.84	1.6032	1.81499e-26
Emc1	3272.18	4028.14	2516.21	0.62462	9.0736e-39
Emc4	1420.89	1094.99	1746.8	1.59488	2.53945e-15
Emc6	1225.51	830.22	1620.8	1.95182	2.86232e-35
Emc7	2077.92	1511.69	2644.15	1.74896	4.08978e-39
Emilin1	54664.9	88256	21073.9	0.238784	6.33515e-56
Emilin2	927.169	1130.87	723.468	0.639947	3.92607e-15
Eml3	1950.39	2440.22	1460.56	0.598591	8.12029e-38
Eml6	405.408	490.09	320.725	0.654129	3.2365e-08
Emp3	9823.07	6257.71	13388.4	2.1394	6.14845e-70
Enc1	4248.77	3355.57	5141.97	1.53226	4.35799e-22
Endov	102.217	72.1137	132.32	1.83355	4.11522e-06
Eno1	80949	60186.7	101711	1.68994	4.93098e-57
Eno3	1833.75	2257.79	1409.7	0.624396	6.57128e-20
Enosf1	6.94638	10.779	3.11378	0.288354	0.0165515
Enpp3	119.604	87.7758	151.432	1.72474	7.54409e-06
Enpp6	26.8969	47.8475	5.94627	0.124274	8.868e-13
Enthd1	20.5943	11.0331	30.1555	2.73152	0.000882574
Entpd7	398.941	498.062	299.821	0.601531	1.14684e-13
Entrep1	19.7989	12.4666	27.1312	2.1775	0.0335995
Entrep3	1047.91	1398.43	697.387	0.498963	1.14062e-35
Epha2	5890.24	3045.15	8735.32	2.86866	6.21471e-180
Epha4	1130.93	1433.23	828.618	0.578066	1.11085e-37
Epha7	2543.86	3114.56	1973.17	0.633512	5.06212e-26
Ephb3	3592.08	5324.17	1859.98	0.349356	2.75856e-107
Ephb4	6926.95	8722.11	5131.78	0.588384	9.82927e-28
Ephx1	93.1937	122.848	63.5391	0.517518	7.17027e-07
Ephx2	3.15851	0.961644	5.35537	5.60181	0.0431549
Ephx3	8.0656	1.44285	14.6884	10.2212	4.74298e-05
Epm2aip1	2768.73	3492.47	2044.99	0.585584	1.36257e-36
Eppk1	276.621	385.006	168.235	0.437138	3.67666e-23
Eps15	2426.72	2966.24	1887.21	0.636327	7.01996e-26
Erbb3	67.9837	83.6168	52.3507	0.627622	0.0131897
Erbin	7508.55	9843.7	5173.39	0.525591	5.6547e-61
Ercc1	1528.81	802.288	2255.32	2.81106	1.5101e-87
Ercc5	526.024	709.243	342.806	0.483622	2.41079e-28
Ercc6l2	1412.22	1721.84	1102.6	0.640419	8.42222e-19
Erfe	522.594	363.234	681.955	1.87746	6.98578e-24
Erich1	211.79	136.438	287.142	2.10453	1.12166e-14
Erich3	6.99178	2.86478	11.1188	3.87486	0.0108951
Ermap	1.56883	0	3.13765	17.7676	0.0198697
Ermard	511.573	636.886	386.261	0.606567	4.33412e-15
Ermp1	6311.95	9174.63	3449.26	0.376002	4.2039e-136
Ern1	1264.4	965.582	1563.21	1.61915	1.05795e-22
Ern2	30.887	0	61.774	350.197	2.43059e-14
Ero1b	243.756	328.982	158.53	0.481863	7.83762e-19
Esco2	771.828	985.9	557.756	0.565395	3.06345e-18
Espl1	4608.52	6050.62	3166.42	0.523276	1.49609e-46
Espn	2.33656	0	4.67312	26.4985	0.00187104
Espnl	17.8433	6.25958	29.4271	4.71398	6.5503e-05
Esr1	2.93104	0.713809	5.14827	7.19007	0.0380434
Esrp2	7.72187	1.68543	13.7583	8.1866	0.000175489
Etfdh	892.3	1088.88	695.715	0.639019	3.5497e-17
Etfrf1	117.004	142.437	91.5713	0.642757	0.000189228
Etl4	604.809	971.537	238.082	0.245302	2.02608e-82
Etnk1	4051	5456.63	2645.38	0.484884	2.44183e-64
Ets1	2924.87	2158.36	3691.39	1.71014	5.83981e-39
Etv1	337.462	248.012	426.912	1.72101	3.3323e-11
Etv2	1.82261	0	3.64521	20.6595	0.00840898
Etv4	1712.25	506.63	2917.87	5.75808	0
Etv5	1256.8	698.442	1815.15	2.59857	4.40496e-96
Eva1a	8.95926	3.11884	14.7997	4.74589	0.00146299
Evi2a	15.2721	1.92802	28.6161	14.8981	9.66113e-09
Evpl	9.94104	3.81761	16.0645	4.19696	0.00109188
Exd2	850.956	1070.18	631.734	0.590399	2.36305e-25
Exoc2	1730.25	2210.39	1250.11	0.565696	2.26246e-44
Exoc3l1	187.027	225.514	148.541	0.657987	8.70112e-06
Exoc3l4	25.5166	15.1588	35.8744	2.37397	0.00824341
Exoc6	378.589	458.639	298.54	0.650799	2.62881e-09
Exosc6	553.062	422.694	683.429	1.61669	2.28165e-11
Extl1	30.4009	41.9054	18.8963	0.450741	0.00122058
Extl2	949.642	1179.81	719.471	0.609839	3.02995e-22
Eya4	4419.29	5794.65	3043.94	0.525273	5.29858e-47
Ezr	5974.56	4241.89	7707.24	1.81704	1.2249e-63
F2	33.7942	53.2363	14.3521	0.268377	5.74774e-08
F2rl2	643.98	298.203	989.757	3.3197	5.11122e-84
FAM120C	518.365	625.109	411.62	0.658709	6.02614e-13
Faah	39.1801	52.5373	25.8229	0.492011	0.00153197
Fadd	450.504	331.616	569.391	1.71678	3.09061e-16
Fads1	7411.5	10463.7	4359.31	0.416602	1.98495e-84
Fads2	6154.61	9133.09	3176.12	0.347775	4.23625e-84
Fads3	11037.1	7708.77	14365.3	1.8635	4.08131e-47
Fam104a	2197.34	1605.27	2789.41	1.73757	6.85201e-48
Fam114a1	3805.5	4618.49	2992.5	0.647991	2.11107e-32
Fam117b	856.193	1095.94	616.445	0.562711	1.32841e-28
Fam120a	8989.35	11312.6	6666.05	0.589269	1.24709e-57
Fam131a	46.6166	56.3089	36.9243	0.65453	0.0414396
Fam13c	549.386	877.299	221.473	0.25256	4.92844e-105
Fam149a	53.5224	71.3665	35.6784	0.500009	6.64935e-05
Fam161b	21.2289	14.6148	27.843	1.90754	0.0184482
Fam168a	4933.03	5969.22	3896.84	0.652896	9.28028e-23
Fam171b	113.712	138.408	89.0173	0.643747	0.000303108
Fam174a	447.649	349.389	545.91	1.56189	3.69347e-12
Fam174c	583.532	420.038	747.025	1.77824	1.54175e-22
Fam180a	51.1217	84.8794	17.364	0.205994	4.09326e-13
Fam199x	1169.6	1418.34	920.868	0.649264	4.77724e-11
Fam20c	9889.72	7501.09	12278.3	1.63689	2.89703e-31
Fam216a	1792.8	1303.69	2281.92	1.75038	5.00014e-24
Fam220a	1016.86	774.47	1259.25	1.62607	4.56747e-25
Fam227a	10.9981	16.5999	5.39622	0.326272	0.0161718
Fam234b	770.225	935.35	605.099	0.646701	3.58709e-18
Fam3c	3041.21	3743.87	2338.55	0.624527	1.09289e-37
Fam43b	138.359	172.797	103.922	0.601089	5.15129e-05
Fam47a	2.21298	0.242587	4.18337	14.3672	0.0154695
Fam53b	1826.06	2473.06	1179.07	0.476757	5.59085e-68
Fam78a	124.144	174.396	73.8932	0.423978	4.55733e-10
Fam81a	212.111	160.444	263.777	1.64485	2.34568e-07
Fam83d	1461.1	1840.54	1081.66	0.587626	3.68157e-39
Fam83e	14.1376	3.12689	25.1483	8.06252	3.73494e-07
Fan1	355.7	478.471	232.93	0.486732	2.81046e-22
Fancb	516.734	644.035	389.433	0.604744	1.17635e-12
Fancd2	2465.82	2977.51	1954.13	0.656312	3.54183e-28
Fancf	58.0581	73.2983	42.818	0.584917	0.00115418
Fancg	418.898	543.344	294.453	0.54189	3.77626e-16
Farp2	352.516	280.15	424.882	1.51724	6.23681e-08
Faslg	13.0992	5.01936	21.179	4.21638	0.000255569
Fastkd5	530.923	400.62	661.227	1.64979	2.13021e-15
Fat2	3.34838	0.236576	6.46018	22.2394	0.00184925
Fat3	110.343	163.211	57.4763	0.351285	1.11135e-13
Fat4	291.348	404.152	178.544	0.441229	2.39234e-22
Faxdc2	159.547	199.404	119.689	0.600275	6.28667e-07
Fbln7	6.88182	11.9463	1.8173	0.151701	0.00213799
Fbn1	8381.16	11989.7	4772.67	0.398085	3.14601e-148
Fbxl16	168.881	207.566	130.196	0.626124	1.13191e-05
Fbxl17	1305.94	1646.16	965.712	0.586622	6.58692e-30
Fbxo11	3261.17	4008.81	2513.53	0.626957	1.74073e-26
Fbxo27	20.1943	27.0315	13.357	0.495554	0.0171529
Fbxo3	1117.41	1358.09	876.742	0.645634	9.11957e-15
Fbxo33	697.46	460.081	934.839	2.03164	4.93246e-40
Fbxo47	12.9153	20.1309	5.69967	0.282925	0.00153097
Fchsd1	1341.26	790.975	1891.55	2.39121	4.7998e-67
Fchsd2	1091.74	1311.24	872.253	0.665091	2.37933e-21
Fcrlb	82.2538	105.423	59.0843	0.561048	0.000102409
Fdft1	2704	3682.03	1725.97	0.468703	1.04821e-97
Fdps	6902.03	9049.77	4754.28	0.525372	2.69519e-87
Fdx2	897.636	639.277	1155.99	1.80788	9.15566e-25
Fendrr	840.853	646.047	1035.66	1.60256	1.4024e-17
Fermt2	11275.9	8240.15	14311.6	1.73685	1.32605e-52
Fermt3	30.519	14.783	46.255	3.12067	4.55324e-05
Fes	6.90452	2.40117	11.4079	4.75561	0.00266814
Fez2	4920.85	3523.71	6317.98	1.79302	1.26262e-75
Fgd3	6.84293	13.166	0.5199	0.0392677	0.000128893
Fgf10	6.10015	0.953592	11.2467	11.7813	0.000928746
Fgf2	24.612	17.0274	32.1966	1.89351	0.0344156
Fgf22	38.0378	23.868	52.2076	2.18497	0.00104171
Fhad1	46.1669	26.0676	66.2663	2.53991	3.0519e-06
Fhdc1	241.16	184.207	298.113	1.61823	2.83726e-08
Fhip1a	43.0974	31.6112	54.5836	1.72658	0.00476019
Fhl1	46844.4	35533.7	58155	1.63661	4.00841e-53
Fhl2	3052.23	2302.24	3802.23	1.65145	4.53361e-48
Fibin	24.403	5.75529	43.0507	7.47258	1.52348e-10
Fignl1	308.441	428.431	188.451	0.440137	1.02119e-25
Filip1	24.2958	36.8398	11.7517	0.320683	0.000204127
Filip1l	3723.22	2859.45	4586.98	1.60411	1.19486e-23
Fip1l1	4457.07	3071.88	5842.26	1.90193	1.97303e-66
Fitm1	31.1964	47.9039	14.489	0.302389	8.38464e-07
Fkbp11	1092.95	795.241	1390.66	1.74829	2.81046e-22
Fkbp9	7624.52	9192.59	6056.44	0.658912	1.03775e-30
Flvcr2	529.92	339.135	720.704	2.12535	4.09008e-28
Fmn1	3299.01	5049.3	1548.72	0.306788	2.20273e-118
Fmn2	12.9416	3.57772	22.3056	6.20232	3.50323e-05
Fmnl2	157.531	235.18	79.8828	0.339179	1.46364e-24
Fmo4	54.2317	74.9067	33.5567	0.448249	2.81672e-05
Fmo5	24.1358	35.3928	12.8788	0.364515	0.000153633
Fmod	45.138	83.3574	6.91852	0.0835956	1.79221e-22
Fmr1nb	1578.01	1168.47	1987.54	1.70089	4.74903e-42
Fn1	203231	284326	122135	0.429562	5.62582e-82
Fndc4	1040.52	1274.19	806.852	0.633333	2.11162e-18
Fndc5	306.781	430.996	182.566	0.423654	4.2314e-28
Focad	1065.79	1351.39	780.2	0.577405	6.88309e-28
Fos	571.217	190.153	952.28	5.0097	1.0783e-95
Fosl1	2461.82	806.247	4117.39	5.10719	1.5217e-301
Foxa1	60.6588	93.6973	27.6202	0.293676	4.89098e-12
Foxc1	377.523	299.769	455.276	1.51821	6.32063e-06
Foxc2	324.689	152.191	497.186	3.26825	4.24429e-35
Foxf1	1985.15	1106.57	2863.73	2.58805	2.38516e-81
Foxf2	1626.58	1194.06	2059.1	1.72455	6.82921e-17
Foxj1	7.41326	2.15731	12.6692	5.8765	0.00239245
Foxl1	59.5735	41.5635	77.5835	1.86853	0.00160025
Foxn1	463.612	185.715	741.51	3.99515	7.16959e-48
Foxn3	1821.25	2545.22	1097.28	0.431301	2.08385e-91
Foxo1	646.443	784.096	508.789	0.648601	1.31704e-14
Foxo3	2119.07	2620.38	1617.76	0.617479	1.11761e-25
Foxo4	1743.97	2110.55	1377.4	0.652738	1.67194e-23
Foxq1	18.3202	10.5394	26.1009	2.47742	0.00234073
Foxred2	540.175	360.799	719.551	1.99367	7.9703e-23
Fra10ac1	624.835	774.53	475.14	0.613515	5.02439e-11
Fras1	16.0218	29.4581	2.58543	0.0877857	7.18994e-09
Frem1	949.96	1287.25	612.666	0.475928	1.17817e-08
Frmpd1	69.4857	90.3367	48.6347	0.536547	0.000904713
Fscn3	156.874	89.748	224	2.49379	1.52563e-16
Ftl1	57383.6	39952.9	74814.4	1.87256	1.43587e-43
Ftl1l1	32.9948	23.5424	42.4471	1.80457	0.0214055
Ftsj3	2932.2	2206.42	3657.99	1.65774	2.72928e-51
Fubp1	6082.46	4494.91	7670.02	1.70631	3.23086e-37
Fundc1	659.893	836.929	482.858	0.577115	3.19509e-20
Fut10	910.971	1265.41	556.529	0.439966	1.31963e-68
Fuz	252.527	321.371	183.684	0.572144	5.19285e-10
Fxyd5	1371.67	691.038	2052.31	2.96943	6.99605e-100
Fzd4	1234.76	1536.34	933.174	0.607282	7.89219e-23
Fzd6	265.789	361.452	170.125	0.471138	2.29458e-15
Fzd8	245.558	155.877	335.239	2.15032	1.83319e-13
G2e3	1335.93	1697.61	974.253	0.573976	3.86136e-26
G6pc1	16.1675	25.3218	7.01323	0.276169	0.000238038
Gabarapl1	3059.8	1911.79	4207.81	2.20097	2.04409e-98
Gabbr2	22.4256	15.137	29.7142	1.9615	0.0237618
Gabrp	29.5936	52.9668	6.22039	0.117277	6.26125e-14
Gabrr2	7.07521	2.38635	11.7641	4.90826	0.00510619
Gadd45a	5258.37	1922.48	8594.25	4.47042	4.8801e-284
Gadd45b	7786.29	2260.83	13311.7	5.88791	0
Gadd45g	8723.3	2774.67	14671.9	5.28776	1.55968e-242
Gadd45gip1	1874.4	1491.74	2257.05	1.51317	1.29027e-22
Gal3st1	12.3729	2.87968	21.8662	7.59316	6.88462e-06
Galnt15	1.41852	0	2.83704	16.1096	0.0305162
Galnt16	2433.77	3607.86	1259.69	0.349219	6.68626e-162
Galnt17	1420.2	1849.62	990.777	0.535612	1.07964e-33
Galr3	14.5743	5.03783	24.1107	4.78776	1.48915e-05
Gamt	339.497	504.823	174.172	0.345139	1.98254e-43
Ganc	472.069	585.088	359.05	0.613794	5.50131e-16
Gapdh	102159	80118.4	124199	1.5502	9.58228e-48
Garem2	405.855	315.632	496.078	1.57181	4.30928e-09
Garin1b	281.507	136.649	426.365	3.11977	2.34592e-43
Garin3	119.079	85.9944	152.164	1.76936	3.06839e-05
Garnl3	155.901	197.147	114.655	0.581283	1.33951e-06
Gas2l3	1925.48	2504.15	1346.81	0.537788	4.44344e-42
Gas5	6588.18	4466.17	8710.19	1.95027	1.26209e-13
Gas6	18789.9	25793.8	11785.9	0.456943	1.94009e-96
Gas7	736.471	346.206	1126.74	3.25559	1.22189e-52
Gask1a	5.50317	11.0063	0	0.0172942	3.05226e-06
Gata2	184.984	250.752	119.216	0.476302	1.03323e-13
Gata3	998.36	781.399	1215.32	1.55517	4.03933e-17
Gatad2b	1601.38	1962.39	1240.37	0.63214	3.51984e-17
Gatb	486.583	587.326	385.841	0.657	7.13302e-11
Gbp1	2.03742	0.242587	3.83225	13.2286	0.0193039
Gbp4	25.3655	13.3963	37.3348	2.78861	0.000235394
Gbp7	8.42296	12.2268	4.6191	0.379306	0.0491951
Gdap1l1	19.3523	3.83583	34.8687	9.09806	1.98995e-08
Gdf9	18.3544	0	36.7089	208.103	1.10315e-11
Gdpd2	139.962	266.606	13.3177	0.0495654	9.01514e-67
Gdpd5	1107.89	750.861	1464.92	1.95137	1.5332e-49
Gemin7l1	50.7183	33.2931	68.1436	2.04796	0.000129837
Gen1	1414.36	1739.16	1089.57	0.626513	1.36733e-20
Get1	1373.69	1682.56	1064.81	0.632828	5.22602e-27
Get3	4938.11	3569.92	6306.31	1.76644	5.5185e-45
Gfap	25.0328	33.0413	17.0244	0.515712	0.0263516
Gfer	1547.17	988.041	2106.29	2.13129	5.3151e-64
Gfod1	1185.69	783.949	1587.43	2.0248	4.22834e-43
Gfpt1	4044.47	4985.49	3103.45	0.622533	3.70882e-31
Gfra2	2.89294	5.27025	0.515635	0.0983386	0.0210769
Ggact	186.678	233.93	139.426	0.595499	7.5709e-08
Ggcx	4408.83	5793.16	3024.51	0.522174	1.8627e-64
Ggnbp1	48.1206	60.3566	35.8846	0.595032	0.00577554
Ggt1	73.9898	16.4763	131.503	7.96547	2.78308e-28
Ggt5	39.9688	22.2555	57.6822	2.59354	2.6972e-05
Ggta1	2272.33	1709.54	2835.11	1.65851	6.94541e-51
Gins2	651.372	518.021	784.724	1.51512	3.2399e-11
Gins4	1097.05	827.494	1366.61	1.65134	7.8104e-22
Gja4	21.0708	6.49558	35.6461	5.50354	1.89978e-07
Glb1l2	3206.12	1440.13	4972.12	3.45242	5.27287e-177
Gldc	26.8885	42.6539	11.1231	0.26078	2.29967e-07
Gli1	355.394	514.688	196.101	0.381022	8.54379e-30
Gli2	1121.77	1411.54	832.012	0.589375	9.1121e-18
Gli3	978.065	1217.53	738.604	0.606637	3.15746e-15
Glipr1	1731.08	1244.9	2217.25	1.78115	8.72611e-29
Glra1	15.8973	9.07315	22.7215	2.50188	0.00561588
Gls	5265.44	6540.44	3990.45	0.610123	6.28525e-34
Glt8d1	782.009	959.473	604.545	0.630499	3.67815e-13
Gltp	2408.82	1786.91	3030.74	1.69597	4.57032e-29
Gltpd2	110.657	12.4565	208.858	16.765	1.1524e-40
Gmcl1	1209.09	1568.04	850.139	0.542289	8.85665e-45
Gmppa	1201.11	1546.3	855.928	0.553807	3.55773e-39
Gmppb	486.51	625.396	347.623	0.555716	1.93617e-17
Gmpr	834.748	584.251	1085.24	1.85811	4.80428e-31
Gna13	400.308	303.632	496.985	1.63722	5.12302e-12
Gna14	1.94119	0	3.88237	22.0292	0.00536496
Gnao1	661.048	818.324	503.773	0.615485	1.86841e-15
Gnat2	12.2057	6.46793	17.9434	2.77041	0.00913996
Gng5	3660.02	2757.44	4562.59	1.65451	7.36557e-24
Gnl2	2788.45	2073.74	3503.16	1.68906	1.08979e-52
Gnl3	3625.09	2167.22	5082.96	2.3453	7.23564e-79
Gnpnat1	383.72	477.435	290.006	0.607829	1.38914e-08
Gnptab	3297.74	4151.56	2443.92	0.588605	1.18219e-49
Gnptg	762.425	597.144	927.706	1.55336	1.45887e-11
Gnrh1	24.899	14.598	35.2	2.40568	0.00160593
Golim4	7211.38	8981.54	5441.22	0.605841	2.25762e-68
Golm1	24.0963	31.1032	17.0893	0.549082	0.0371604
Gon7	549.282	422.309	676.255	1.60147	4.63752e-15
Gorasp1	1192.58	942.783	1442.37	1.53018	1.34381e-15
Gpam	2584.83	3102.33	2067.33	0.666507	7.26314e-26
Gpank1	450.312	360.013	540.61	1.50254	1.70909e-07
Gpatch4	773.755	433.663	1113.85	2.56827	7.29116e-81
Gpc2	14.9907	26.8395	3.14184	0.116054	1.8962e-07
Gpc5	167.287	98.8222	235.751	2.38439	6.1376e-17
Gpcpd1	338.886	491.74	186.033	0.378213	1.73038e-36
Gpd1	19.761	10.271	29.2509	2.84351	0.000426417
Gpd2	779.592	1015.6	543.584	0.535599	3.01156e-27
Gper1	81.7803	139.707	23.854	0.170352	7.13955e-07
Gpr135	27.9457	39.0779	16.8134	0.430362	0.000442986
Gpr152	3.34064	0	6.68127	37.9614	0.000330675
Gpr15lg	1704.33	1146.82	2261.84	1.97229	1.3174e-45
Gpr173	592.436	854.508	330.364	0.386872	1.22189e-52
Gpr19	417.96	332.92	503.001	1.51061	3.32784e-09
Gpr3	12.2835	5.73987	18.8271	3.28023	0.00227265
Gpr39	10.5056	16.3195	4.69174	0.286414	0.00377768
Gpr84	1.29358	0	2.58716	14.6823	0.0406612
Gprasp2	852.248	1121.82	582.678	0.51941	4.88769e-40
Gprc5a	1853.62	1107.31	2599.93	2.34743	1.21213e-64
Gprc5b	32.9337	55.8572	10.0102	0.180144	4.41377e-12
Gprc5d	7.83949	1.44124	14.2377	9.89893	6.25013e-05
Gprin3	283.111	340.018	226.204	0.665344	2.37371e-07
Gps2	942.747	737.974	1147.52	1.55461	6.52524e-16
Gpsm1	1764.27	2533.86	994.679	0.392516	3.5869e-68
Gpt2	5743.23	6984.43	4502.02	0.644651	1.18519e-32
Gpx8	7476.1	4639.21	10313	2.22299	9.84926e-76
Gramd1c	302.929	368.058	237.8	0.646555	2.32999e-07
Grap2	3.6263	6.22687	1.02573	0.165583	0.0426117
Grb10	6373.61	8275.92	4471.29	0.540291	8.41329e-72
Grb14	2689.39	3703.99	1674.79	0.452288	8.41329e-72
Grb7	8.44775	0.713372	16.1821	22.5092	2.02571e-05
Grem1	8.38998	2.40911	14.3708	5.97394	0.00213623
Grem2	3719.57	1102.97	6336.17	5.7447	0
Grhl1	181.898	142.84	220.956	1.54616	6.49036e-06
Grik5	2524.07	3196.91	1851.22	0.579115	8.19579e-20
Grin3b	10.9214	4.7986	17.0443	3.55626	0.00451335
Grip2	230.408	334.074	126.741	0.379719	1.31073e-28
Grm8	184.127	77.4935	290.761	3.74861	7.30637e-33
Grwd1	1059.86	798.394	1321.33	1.65481	4.94495e-19
Gsdmc	10.5798	1.67975	19.4799	11.6351	4.64165e-06
Gsg1	5.8519	2.16933	9.53447	4.41375	0.0194665
Gss	1359.73	1007.95	1711.52	1.69792	2.2686e-29
Gsta1	98.1015	34.4797	161.723	4.68942	5.13349e-27
Gsta2	22.125	2.62992	41.6202	15.8079	5.26021e-11
Gsta4	346.822	527.495	166.15	0.315109	1.90743e-57
Gsta5	87.111	10.9961	163.226	14.8173	1.92174e-45
Gstm2	2245.66	2807.57	1683.74	0.59965	2.42112e-36
Gstm7	28.4622	42.6351	14.2892	0.334337	1.0128e-05
Gsto2	215.577	167.163	263.992	1.57901	4.84578e-06
Gtf2a1	939.265	1129.8	748.729	0.662565	1.07139e-12
Gtf2f1	5861.48	4088.06	7634.9	1.86757	2.40313e-81
Gtf2f2	660.19	522.971	797.408	1.52433	4.77632e-12
Gtf2h1	3439.55	2361.23	4517.88	1.9133	2.40374e-64
Gtf2i	8168.26	10614.2	5722.34	0.539179	6.25733e-57
Gtf3c1	8474.2	10243.2	6705.23	0.654622	4.87747e-34
Gtf3c2	4578.85	5769.56	3388.14	0.587222	2.35312e-56
Gtf3c3	1032.33	1276.14	788.522	0.617994	1.03627e-23
Guca1b	12.6918	4.77197	20.6117	4.31464	0.000309305
Gucy2c	5.70654	0.479163	10.9339	22.8014	0.000374075
Gucy2g	60.4824	81.8198	39.1451	0.479143	3.40923e-05
Gulp1	640.907	789.846	491.967	0.622808	1.95309e-17
Gvin1	19.526	26.7825	12.2695	0.460094	0.0224866
Gxylt2	13.8086	26.841	0.776222	0.0289138	9.97815e-08
Gzmm	15.6529	4.30912	26.9967	6.2585	1.13155e-06
H19	110581	160061	61100.9	0.381739	4.30631e-133
H1f2	2240.65	1444.98	3036.32	2.10163	2.85638e-82
H1f4	72.1782	9.13198	135.224	14.8402	2.60118e-31
H1f5	17.3831	5.01284	29.7533	5.92285	3.18092e-07
H2ac10	32.0934	16.2737	47.9131	2.93843	1.05214e-05
H2ac18	49.9757	21.081	78.8704	3.73668	8.06507e-11
H2ac21	2.57608	0	5.15217	29.2644	0.00111813
H2ac4	22.0085	13.8943	30.1228	2.16615	0.0103422
H2az2	1903.05	2335.78	1470.31	0.629567	5.70002e-22
H2bc18	95.5884	29.983	161.194	5.37881	1.29017e-29
H3c13	38.9542	27.4961	50.4124	1.83065	0.0144081
H3f3a	6895.02	8737.71	5052.34	0.578255	4.53236e-61
H3f4	5.06111	0.71778	9.40443	13.0631	0.00126979
H4cl1	323.106	116.338	529.874	4.55287	3.99336e-37
H4cl3	22.5273	11.732	33.3226	2.84093	0.000170103
H4f3	46.7016	24.4306	68.9726	2.82026	1.14945e-05
Habp2	13.2948	6.97872	19.6108	2.81707	0.0132373
Habp4	859.519	599.345	1119.69	1.86787	2.00907e-31
Hacd1	1123.62	821.836	1425.4	1.73396	8.49078e-24
Hacd3	2006.93	2511.92	1501.94	0.597895	9.98499e-45
Hacd4	269.2	346.999	191.4	0.551736	2.38829e-10
Hadh	451.947	572.691	331.204	0.578249	2.57619e-16
Haghl	96.1489	131.91	60.3881	0.457277	1.10688e-09
Hapln4	414.53	508.165	320.894	0.631849	1.56473e-08
Harbi1	259.658	319.808	199.507	0.624231	4.25555e-08
Hbegf	2062.08	944.351	3179.8	3.36727	1.0652e-206
Hbs1l	2986.81	2307.33	3666.29	1.58907	8.23605e-49
Hccs	1623.02	1275.76	1970.28	1.54417	3.90617e-23
Hcfc1	8216.57	9931.07	6502.08	0.654677	8.31367e-18
Hdc	6.57585	2.63826	10.5134	3.97403	0.0193418
Hdhd3	167.215	205.688	128.743	0.625977	3.34163e-06
Heatr4	42.8062	55.9098	29.7026	0.529714	0.00750865
Hectd2	546.501	658.331	434.671	0.660251	2.24644e-07
Heg1	654.351	896.819	411.884	0.459435	1.57248e-49
Helb	1217.9	1493.67	942.133	0.630887	1.75215e-25
Helz	1659.88	2044.99	1274.77	0.623157	1.01484e-21
Helz2	180.683	85.4982	275.867	3.22722	1.29063e-20
Henmt1	75.5366	105.078	45.9956	0.437851	2.39792e-08
Heph	6045.11	7779.71	4310.5	0.554145	2.23646e-51
Herc3	938.71	1259.6	617.822	0.490675	1.51823e-42
Herc4	1556.42	1939.77	1173.08	0.604694	5.52341e-16
Herc6	2.05132	0	4.10264	23.3257	0.00394926
Hes1	2023.97	543.86	3504.08	6.4432	1.95746e-192
Hes6	414.914	599.99	229.838	0.38313	1.39089e-42
Hexim2	522.97	410.134	635.807	1.55009	1.84462e-09
Hey1	20.7481	5.24308	36.2531	6.88407	6.18721e-08
Hgd	99.0967	73.688	124.505	1.68866	0.000144869
Hgs	5530.86	3782.19	7279.54	1.92468	8.512e-53
Hhipl1	1186.51	1429.81	943.217	0.659631	1.18464e-18
Hhipl2	10.1796	17.0417	3.31744	0.196328	0.00056967
Hibch	392.133	488.592	295.675	0.605061	1.9825e-12
Hic1	4.49273	1.42674	7.55872	5.27386	0.0468586
Hif1a	3867.53	4728.22	3006.83	0.636064	2.78242e-27
Higd2al1	18.2959	24.2124	12.3793	0.512112	0.0266061
Hint3	148.33	182.29	114.371	0.627318	5.10337e-06
Hipk1	4126.26	5017.06	3235.46	0.644909	8.84191e-44
Hist1h2ah	38.2381	14.1335	62.3428	4.40535	1.52798e-08
Hist1h2ai	41.3866	15.0883	67.6849	4.48042	2.09549e-10
Hist1h2ail1	149.138	108.254	190.022	1.75378	1.07434e-06
Hist1h2ao	83.1548	21.7932	144.516	6.62948	4.03681e-29
Hist1h2bc	25.1062	6.89634	43.316	6.26056	2.34833e-06
Hist1h2bg	8.56191	3.58705	13.5368	3.76369	0.00431954
Hist1h2bq	391.303	138.544	644.061	4.64935	2.62891e-71
Hist1h4m	54.9172	11.5167	98.3177	8.53809	6.14164e-07
Hist2h2aa2	10.8765	5.74749	16.0054	2.7861	0.0136298
Hist2h4	53.8384	9.54208	98.1348	10.2515	4.44569e-20
Hkdc1	75.4269	3.36238	147.491	43.9308	8.59069e-33
Hlcs	1196.01	1626.37	765.648	0.470738	6.93842e-63
Hltf	1364.48	1830.63	898.332	0.490714	6.70144e-61
Hm13	4993.32	3620.24	6366.4	1.75847	3.30071e-56
Hmcn1	2207.8	3477.45	938.155	0.269701	3.30898e-256
Hmga1	7973.33	4403.99	11542.7	2.62095	1.14081e-107
Hmga2	3487.55	2340.96	4634.14	1.97961	6.84661e-89
Hmgcr	2919.71	3876.34	1963.09	0.506516	3.97466e-54
Hmgcs1	4437.37	6667.57	2207.16	0.331052	1.39414e-34
Hmox1	5192.8	2968.69	7416.92	2.49849	6.3174e-25
Hnf1a	7.75453	3.60635	11.9027	3.30666	0.0193312
Hnrnpk	32228.4	22282	42174.8	1.89276	1.00366e-99
Hnrnpll	9549.91	7398.78	11701	1.58154	5.29129e-54
Homer3	4027.68	3029.3	5026.07	1.65916	5.25411e-38
Homez	60.784	80.6822	40.8857	0.50786	0.000203021
Hook2	1198.64	834.726	1562.56	1.8717	2.79258e-37
Hook3	1746.47	2162.06	1330.88	0.61551	1.84963e-16
Hopx	3.51514	0	7.03029	39.8407	0.000125505
Hoxa2	457.513	599.951	315.075	0.52495	1.93689e-26
Hoxa4	320.796	417.267	224.326	0.5373	6.76032e-17
Hoxa9	202.819	260.296	145.343	0.559046	1.15747e-08
Hoxb2	247.245	166.211	328.279	1.97472	2.36469e-12
Hoxb5os	12.3548	6.47853	18.2312	2.82026	0.0214623
Hoxc11	43.3246	59.963	26.6863	0.443357	0.000650478
Hoxc5	13.0309	19.6254	6.43639	0.328748	0.00252835
Hoxd3	25.3345	15.1155	35.5534	2.35178	0.000944535
Hp1bp3	4287.11	5640.69	2933.54	0.520087	1.30554e-81
Hps3	490.077	609.223	370.93	0.608985	5.92785e-18
Hpse2	135.953	181.694	90.2116	0.496568	2.1356e-10
Hpx	54.7889	24.491	85.0869	3.47833	2.79768e-10
Hras	3609.45	2717.04	4501.86	1.65683	4.68465e-37
Hs2st1	4204.96	5237.07	3172.84	0.605959	4.79717e-36
Hs3st5	228.29	122.39	334.189	2.7301	1.8122e-27
Hs6st1	1702.66	2123.99	1281.33	0.603248	1.71377e-31
Hs6st3	171.194	112.396	229.992	2.04735	2.83794e-13
Hsd17b1	65.296	37.9052	92.6868	2.44652	1.8364e-08
Hsd17b7	362.676	515.699	209.653	0.406387	1.20277e-32
Hsh2d	31.7167	9.09336	54.3401	5.97766	3.62655e-10
Hspa1a	32.3629	24.6795	40.0462	1.62356	0.0309835
Hspbp1	2601.23	2001.1	3201.37	1.59978	5.4696e-19
Hspg2	38864.8	60049.2	17680.4	0.294432	3.84344e-113
Htr2a	492.129	332.287	651.971	1.96204	1.32226e-20
Htr2b	1.7983	3.336	0.260587	0.0939969	0.0457427
Htr6	1.91127	0	3.82253	21.7516	0.00826702
Htra3	2.98637	5.97274	0	0.0318621	0.000829728
Hunk	18.4037	24.4095	12.398	0.508053	0.0411867
Huwe1	15706.1	19101.3	12310.9	0.644507	3.33978e-47
Hyal1	57.1262	91.8429	22.4094	0.244619	3.58476e-14
Hyal2	1533.87	1890.26	1177.48	0.622937	2.30983e-26
Hyou1	9496.97	12554.1	6439.85	0.512976	1.20065e-58
Ibtk	1882.35	2392.54	1372.15	0.573535	5.34048e-38
Icam4	6.92318	3.12292	10.7234	3.42993	0.0286201
Icam5	139.2	171.248	107.153	0.626989	0.000252265
Id1	1974.14	1305.79	2642.5	2.02357	2.19805e-40
Id2	2225.56	827.157	3623.95	4.38065	6.38051e-119
Id4	137.633	86.6198	188.646	2.17689	6.13952e-11
Idh1	1423.74	1939.13	908.347	0.468515	7.64272e-48
Idh2	8490.83	10471.9	6509.74	0.621632	5.90655e-45
Idi1	987.863	1375.87	599.857	0.43599	8.49306e-48
Ido2	13.35	1.66773	25.0323	14.9552	5.58091e-08
Ier2	3243.18	1645.52	4840.84	2.94199	2.53625e-103
Ier3	2815.93	1155.36	4476.49	3.87472	3.50504e-128
Ifgga2l1	191.265	252.401	130.13	0.516091	4.2663e-08
Ifi27	6480.46	4162.48	8798.44	2.11385	8.15335e-41
Ifi27l2b	3290.11	973.374	5606.84	5.75976	1.86991e-164
Ifi44	444.707	279.49	609.925	2.18298	4.75088e-17
Ifi44l	4.34649	0.477233	8.21574	17.1767	0.00290794
Ifi47	88.1158	119.073	57.1582	0.480663	5.44337e-05
Ifih1	338.63	228.635	448.625	1.96261	5.33471e-13
Ifit1	175.231	80.2233	270.239	3.36906	0.000219185
Ifit3	43.088	0.725394	85.4506	118.938	1.20357e-14
Ifitm1	13.2625	21.348	5.17686	0.242467	0.000276368
Ifitm10	95.5849	55.0786	136.091	2.47177	5.21191e-11
Ifitm3	4679.39	6137.49	3221.28	0.524948	6.52816e-43
Ifitm6	4.33966	1.68263	6.99669	4.16464	0.0396053
Ifnlr1	444.9	563.437	326.363	0.579458	4.52174e-17
Ifrd1	4803.55	2766.19	6840.91	2.47294	5.21609e-103
Ift122	837.685	1043.41	631.962	0.605942	1.81728e-23
Ift140	1597.44	2038.34	1156.54	0.567566	5.23259e-35
Ift46	784.527	971.113	597.941	0.615861	9.00894e-20
Ift70a2	9.84379	14.1478	5.53978	0.388291	0.0456171
Ift70b	265.012	364.96	165.064	0.452467	1.79485e-17
Ift88	268.955	324.225	213.686	0.659818	4.14934e-05
Igf2	2254.82	3765.37	744.271	0.19776	7.33147e-133
Igf2bp2	3586	2443.98	4728.01	1.9346	1.07283e-72
Igf2r	2716.83	3896.24	1537.43	0.394693	1.58774e-72
Igfbp2	4.84313	8.12448	1.56179	0.191303	0.0118064
Igfbp4	1798.24	2186.05	1410.44	0.645334	7.49066e-14
Igfbp5	822.244	1506.23	138.258	0.0918348	4.09793e-221
Igfn1	2.39563	4.54257	0.248691	0.0690744	0.0113829
Iglon5	195.751	291.396	100.105	0.344322	5.62887e-25
Igsf8	2130.88	2607.81	1653.94	0.634382	7.49694e-21
Igsf9	88.8154	131.998	45.6328	0.345267	4.84044e-15
Igsf9b	119.793	148.701	90.8849	0.611152	0.000148896
Igtp	480.03	310.662	649.399	2.09113	3.33189e-22
Ikbke	862.31	1116.3	608.321	0.5448	2.00882e-24
Ikzf2	264.806	331.928	197.684	0.595741	8.76556e-10
Il11ra1	322.624	397.568	247.68	0.623257	4.87896e-07
Il17rc	1135.83	1516.78	754.888	0.497564	6.85816e-51
Il17rd	128.794	168.147	89.4401	0.532042	2.43524e-08
Il17re	292.345	418.577	166.112	0.397063	1.33535e-28
Il18r1	14.3305	20.5898	8.07128	0.390642	0.00716963
Il1r1	1279.91	936.463	1623.35	1.73357	1.61341e-22
Il1r2	3.522	0.238617	6.80539	23.3639	0.00107429
Il1rap	901.355	567.481	1235.23	2.1773	2.2795e-26
Il1rl1	217.658	271.417	163.899	0.604455	8.75266e-07
Il1rl2	38.7417	18.1724	59.3111	3.25983	1.45535e-08
Il1rn	26.8501	40.4171	13.2831	0.327474	6.75599e-05
Il20rb	169.822	251.857	87.7856	0.34875	3.02537e-19
Il22ra1	28.1727	1.44241	54.903	38.1485	1.15948e-14
Il22ra2	6.75271	2.88493	10.6205	3.68725	0.0228542
Il23a	50.4219	39.291	61.5528	1.56492	0.0201982
Il2rb	5.56676	9.5887	1.54481	0.16166	0.00325245
Il33	272.671	543.294	2.04855	0.00380729	7.26082e-52
Il4i1	71.1443	86.5179	55.7707	0.644134	0.0221644
Il6	682.883	149.332	1216.43	8.14538	6.28793e-25
Il7r	11.5957	1.66332	21.5282	12.8588	8.37397e-07
Il9r	31.6447	10.0385	53.2509	5.3082	1.85466e-08
Imp4	2452.42	1640.89	3263.95	1.98889	2.76073e-68
Impa2	1135.25	1519.96	750.543	0.493645	3.95012e-42
Impact	4614.53	3090	6139.06	1.98662	2.14494e-67
Inava	82.0288	108.033	56.0246	0.519998	0.00105
Incenp	7909.68	9549.62	6269.74	0.656566	3.05305e-31
Inhba	4934.33	2775.89	7092.77	2.55513	5.46798e-88
Inka1	52.8989	34.0158	71.782	2.10797	0.000280668
Ino80e	3441.85	2670.22	4213.48	1.57781	6.04603e-22
Inpp4a	623.227	802.779	443.674	0.552891	1.13206e-26
Inpp5e	16.7342	10.2907	23.1777	2.2541	0.0193815
Inpp5f	1986.43	2423.28	1549.57	0.639439	6.37646e-27
Insig1	2444.74	3480.97	1408.52	0.404666	5.12596e-20
Insr	1408.9	1715.8	1102	0.64236	2.6261e-24
Ints6l	404.121	535.306	272.937	0.509829	1.63196e-20
Ints7	1492.16	1832.08	1152.24	0.628779	5.19661e-27
Ipp	791.248	1015.68	566.813	0.557899	1.05183e-29
Iqca1l	4.50508	0.236576	8.77359	30.216	0.000175371
Iqcb1	531.195	406.734	655.657	1.61147	1.41954e-15
Iqcd	79.8576	57.5116	102.204	1.77733	0.000208003
Iqck	50.1381	32.3159	67.9602	2.10089	6.1959e-05
Iqgap2	14.1129	7.68644	20.5394	2.67209	0.00530654
Irag1	3633.08	4982.18	2283.99	0.45853	9.80654e-50
Irag2	5.86364	2.63826	9.08901	3.44396	0.0363205
Irf7	1060.63	493.153	1628.12	3.30237	1.10677e-57
Irf9	1050.37	693.214	1407.53	2.03099	3.32454e-31
Irgm	225.17	145.453	304.886	2.0958	2.80335e-16
Irgm2	680.18	307.736	1052.62	3.42094	6.41718e-16
Irs1	653.639	483.402	823.876	1.70449	8.73453e-15
Irs3	18.0139	11	25.0278	2.27509	0.0138669
Irx2	322.501	227.716	417.285	1.83294	2.69865e-15
Isg15	88.0906	10.2623	165.919	16.1365	2.92244e-41
Isg20	863.919	660.714	1067.12	1.61543	3.45238e-22
Islr	7.23047	12.9093	1.55162	0.12019	0.00206426
Islr2	13.6469	7.18243	20.1114	2.80184	0.00688471
Isoc2a	236.318	179.578	293.057	1.63176	2.66691e-07
Isyna1	44.1017	20.1054	68.0979	3.38825	2.70372e-09
Itga10	221.225	360.12	82.3291	0.228506	1.12461e-52
Itga11	14253.2	17650.9	10855.5	0.615038	6.70702e-26
Itga3	7939.41	5276.89	10601.9	2.00913	2.45613e-50
Itga4	960.42	1168.93	751.911	0.643311	3.28666e-13
Itga6	4031.99	3082.29	4981.68	1.61609	9.50416e-32
Itga8	750.961	1251.55	250.377	0.200191	4.41473e-112
Itgav	6153.38	7696.45	4610.3	0.599033	2.39827e-34
Itgax	27.4176	16.0834	38.7518	2.41254	0.000773904
Itgb5	28968.6	22969.4	34967.8	1.52239	5.5981e-35
Itgb7	8.05964	4.07546	12.0438	2.96353	0.030476
Itgb8	229.932	336.187	123.676	0.367517	3.82205e-23
Itih2	7.04506	1.67341	12.4167	7.40997	0.000374451
Itih4	2.94706	0.24022	5.65389	19.4802	0.00641972
Itih5	1944.12	2371.98	1516.26	0.639223	4.09008e-28
Itm2a	18.1488	26.131	10.1665	0.38777	0.00444842
Itpa	2101.02	1578.05	2624	1.66263	4.01051e-37
Itpkb	713.593	930.792	496.395	0.533268	3.47425e-30
Itpr1	3426.04	4443.73	2408.36	0.542034	5.42723e-47
Itpr2	14.1827	5.73277	22.6327	3.94801	0.000131641
Itprid2	3517.62	2382.44	4652.81	1.95303	1.93564e-103
Itprip	1723.48	1261.29	2185.68	1.73308	4.64349e-41
Ivns1abp	3270.47	3996.81	2544.14	0.636645	7.50791e-41
Jagn1	2151.61	1624.83	2678.38	1.64843	1.36784e-27
Jak2	2233.11	2750.22	1716	0.623935	3.42556e-38
Jarid2	789.528	1021.64	557.414	0.545823	2.41373e-24
Jdp2	1908.7	1478.72	2338.68	1.58166	7.77542e-35
Jhy	156.812	113.551	200.074	1.76109	1.44019e-08
Jmjd6	1446.71	930.071	1963.36	2.1109	5.32224e-65
Jph2	7497.62	5884.39	9110.85	1.5484	3.17137e-27
Jsrp1	143.688	174.099	113.277	0.651305	0.000532728
Jun	4344.36	3472.7	5216.03	1.50199	3.31505e-13
Junb	6750.18	3554.92	9945.44	2.79769	5.91085e-21
Kank1	7242.84	5232.21	9253.46	1.76862	6.58057e-71
Kank4	146.609	251.747	41.4699	0.164511	6.40042e-47
Kat6b	1083.69	1322.55	844.825	0.638926	3.86926e-22
Kat7	2713.88	3297.2	2130.55	0.646255	1.21581e-36
Kazald1	713.384	917.364	509.404	0.555678	2.76962e-19
Kbtbd3	302.315	402.916	201.714	0.500851	1.47929e-17
Kbtbd7	41.8404	58.6153	25.0656	0.426091	0.000382251
Kcnab3	13.834	19.4411	8.2269	0.424431	0.0300272
Kcnb1	293.654	386.256	201.051	0.520672	1.56112e-09
Kcnd1	210.621	308.512	112.731	0.364868	1.92922e-21
Kcne2	144.61	178.414	110.806	0.621326	5.70225e-05
Kcng4	6.08392	0.970348	11.1975	11.6323	0.000682026
Kcnh1	240.833	302.874	178.793	0.590459	1.6507e-07
Kcnh2	81.1963	50.6403	111.752	2.20841	1.38617e-06
Kcnh3	4.99503	1.19104	8.79901	7.36167	0.00666719
Kcnh6	45.2776	30.7079	59.8474	1.94933	0.00155567
Kcnip3	915.895	1102.82	728.968	0.661135	2.37185e-15
Kcnj14	207.671	136.265	279.076	2.04847	3.31336e-13
Kcnj15	2.99908	0.721424	5.27673	7.30125	0.0328148
Kcnj4	38.2172	59.9126	16.5218	0.27608	6.60092e-09
Kcnk2	19.8787	31.4552	8.30217	0.263656	4.70183e-05
Kcnk7	8.88798	2.86434	14.9116	5.20336	0.000486897
Kcnmb1	3.59407	0.96004	6.2281	6.49092	0.0174063
Kcnn1	546.844	841.837	251.851	0.299213	4.59958e-86
Kcnn3	10.214	6.20764	14.2204	2.28768	0.045675
Kcnrg	11.5116	17.2326	5.79064	0.333131	0.0104712
Kcns1	6.24237	11.9747	0.510097	0.0432061	0.00037465
Kcnt1	85.7844	53.6679	117.901	2.19848	1.53644e-07
Kctd13	676.69	506.891	846.49	1.66963	2.07636e-21
Kctd19	155.613	63.0661	248.159	3.93733	8.24803e-27
Kdm3a	2889.84	2282.89	3496.79	1.53195	2.66745e-16
Khdrbs1	5450.71	6873.59	4027.84	0.58595	2.09498e-56
Khps1a	58.2608	45.5178	71.0038	1.55912	0.00714577
Kiaa0040	9790.4	13983.1	5597.65	0.400364	9.87844e-129
Kif11	4517.88	5943.56	3092.19	0.520209	9.81414e-77
Kif15	1758.52	2250.55	1266.49	0.562908	1.28816e-28
Kif26b	1464.3	2166.98	761.615	0.351459	1.33149e-86
Kif3c	3760.47	4869.83	2651.11	0.544383	1.7413e-51
Kif5a	13.2725	5.01692	21.5281	4.28132	8.44786e-05
Kifap3	2217.73	2721.02	1714.44	0.630212	2.05337e-31
Kifc2	174.403	256.695	92.1103	0.359245	2.18256e-24
Kin	470.359	278.115	662.603	2.38242	5.68513e-27
Klf10	6023.65	2347.82	9699.48	4.13107	3.80664e-242
Klf12	1252.24	1608.06	896.414	0.557543	1.41771e-36
Klf15	31.0858	22.4714	39.7001	1.76395	0.0249249
Klf3	1577.19	2122.41	1031.97	0.486336	7.51457e-37
Klf4	1127.33	776.074	1478.6	1.9049	8.97964e-27
Klf5	1318.7	812.861	1824.55	2.24402	4.17101e-55
Klhl11	1141.58	844.196	1438.97	1.70451	1.82891e-31
Klhl12	827.481	1027.4	627.565	0.610896	2.10836e-22
Klhl17	266.023	324.731	207.314	0.638208	3.70043e-09
Klhl2	1141.7	835.636	1447.77	1.73266	9.95524e-28
Klhl20	1284.15	1663.2	905.103	0.544315	4.97749e-34
Klhl21	2349.69	1555.21	3144.16	2.02167	4.38817e-49
Klhl23	743.246	901.742	584.75	0.648743	1.32535e-11
Klhl24	2515.31	3048.51	1982.11	0.650329	2.59832e-16
Klhl30	1192.46	854.415	1530.5	1.79155	1.45221e-33
Klhl35	26.5587	16.4913	36.6261	2.22058	0.00376284
Klhl38	111.308	135.556	87.06	0.642571	0.000172037
Klhl40	354.722	427.079	282.364	0.661307	4.95476e-08
Klhl5	938.054	1136.69	739.421	0.650682	2.44984e-15
Klhl6	12.9213	4.29582	21.5468	5.00148	8.11399e-05
Klhl9	2854.71	3495.83	2213.59	0.633228	2.7473e-29
Klk4	98.0257	176.58	19.472	0.109968	2.15715e-38
Klrk1	2.18423	0.236576	4.13189	14.227	0.0159679
Kmt2d	9343.72	6960.94	11726.5	1.68456	1.72949e-21
Knl1	1748.08	2261.03	1235.12	0.546254	6.3965e-24
Kplce	1.55417	0	3.10833	17.6364	0.0227887
Kpna1	2626.99	2075.26	3178.73	1.5316	2.21115e-20
Kpna2	6697.37	8096.08	5298.66	0.654456	2.30413e-28
Kprp	75.5857	43.8763	107.295	2.44681	9.29129e-09
Kras	2134.36	2611.09	1657.63	0.634833	1.3826e-16
Kremen1	5215.77	7255.34	3176.2	0.43781	6.36813e-80
Krt23	6.10152	0.236576	11.9665	41.1438	2.27094e-05
Krt7	12664.7	7572.1	17757.4	2.34514	1.06484e-112
Krt79	8.81668	0	17.6334	100.022	2.62161e-08
Krt80	480.697	257.631	703.763	2.7308	7.06366e-45
Krt87	1.85852	0	3.71703	21.012	0.0165253
Krt88	2.1998	0.236576	4.16302	14.3131	0.0202018
Krtap1-5	8.65916	1.91032	15.408	8.03133	8.66234e-05
Krtap3-2	37.7637	0.238617	75.2888	258.943	1.22027e-13
Krtap3-3	5.99576	0	11.9915	67.9404	1.07452e-06
Krtdap	2.73144	0	5.46287	30.9667	0.000764417
Ksr1	908.386	1190.07	626.699	0.526296	1.58098e-38
Kti12	337.115	206.638	467.592	2.26139	6.58634e-22
Kxd1	1206.6	961.046	1452.15	1.5106	6.6516e-18
L1cam	149.612	49.6044	249.62	5.03267	5.31649e-39
L3hypdh	221.199	292.562	149.835	0.511675	1.5996e-12
L3mbtl1	29.7885	6.70006	52.8768	7.89197	1.50378e-12
LOC100294508	1620.35	1993.32	1247.37	0.625733	1.12067e-18
LOC100302465	62.5586	28.6803	96.4368	3.35768	1.69278e-11
LOC100359421	5.34665	8.61161	2.08169	0.240739	0.0189852
LOC100359539	2157.34	2639.33	1675.34	0.634663	2.85676e-30
LOC100359600	1353.85	1725.35	982.348	0.569232	3.53349e-31
LOC100359668	254.605	130.876	378.333	2.89031	5.47706e-21
LOC100359916	1715.32	1262.09	2168.56	1.71855	1.72435e-37
LOC100360087	275.829	213.943	337.715	1.5773	1.3212e-06
LOC100360260	55.4732	75.0943	35.8521	0.475422	0.00040266
LOC100360413	9919.23	13144.6	6693.86	0.509237	8.69183e-49
LOC100360453	90.7081	123.497	57.9191	0.469898	5.01283e-08
LOC100360470	112.609	139.736	85.4821	0.612435	0.000823109
LOC100360491	94.4357	63.2242	125.647	1.9875	0.000152595
LOC100360846	102.529	75.513	129.546	1.71721	4.97974e-05
LOC100361008	249.792	318.047	181.538	0.571192	4.52481e-08
LOC100361018	7.14516	12.005	2.28535	0.192654	0.0031048
LOC100361083	1415.9	1798.45	1033.35	0.574576	4.67692e-21
LOC100361543	726.467	420.176	1032.76	2.4573	2.44612e-46
LOC100361756	15.4023	8.13503	22.6697	2.78822	0.00568225
LOC100362069	78.7198	57.7007	99.7389	1.7297	0.0014027
LOC100362384	361.776	196.705	526.847	2.677	2.53191e-28
LOC100362400	46.4825	19.4055	73.5594	3.79041	1.84282e-08
LOC100362738	12083.9	9665.6	14502.2	1.50039	0.00591529
LOC100362820	45.3253	31.7962	58.8544	1.84921	0.00990186
LOC100363017	15.7052	10.5455	20.8648	1.98145	0.0463156
LOC100363869	115.606	174.085	57.1276	0.328635	8.62614e-11
LOC100364265	3.14632	0.481204	5.81144	12.0796	0.0190333
LOC100909629	7.36263	12.4145	2.31078	0.186823	0.0042318
LOC100909675	1567.81	896.068	2239.55	2.49869	4.38956e-76
LOC100909682	53.9452	69.7404	38.1501	0.547307	0.00727065
LOC100909688	64.9883	88.3412	41.6354	0.471267	3.43547e-06
LOC100909737	21.9448	39.0232	4.86644	0.125447	3.2449e-08
LOC100909866	8.4464	4.53656	12.3562	2.72329	0.0355046
LOC100909912	179.267	111.639	246.894	2.21002	2.55793e-13
LOC100910017	593.487	448.276	738.697	1.64817	2.8368e-12
LOC100910088	33.6013	5.74501	61.4576	10.6977	4.19389e-17
LOC100910150	102.962	147.016	58.9074	0.401581	6.29497e-11
LOC100910189	56.5502	73.6377	39.4627	0.536256	0.000772232
LOC100910341	8.2497	3.09138	13.408	4.3243	0.00564361
LOC100910413	197.375	251.018	143.733	0.571768	4.58129e-07
LOC100910424	60.5751	37.8987	83.2516	2.20017	4.06086e-06
LOC100910615	1.67366	0.238617	3.1087	10.6971	0.043539
LOC100910623	7.96041	12.2238	3.69705	0.299351	0.0225544
LOC100910802	102.928	128.169	77.6869	0.605862	0.000129469
LOC100910848	761.132	484.206	1038.06	2.14285	4.38404e-29
LOC100910864	105.36	129.493	81.227	0.627144	0.000351628
LOC100910905	6.10538	9.60871	2.60205	0.270126	0.0349398
LOC100910973	12.2387	16.7377	7.73977	0.462755	0.0380264
LOC100911177	2292.47	1439.61	3145.33	2.18481	3.169e-32
LOC100911312	11.1749	1.43276	20.9171	14.6044	1.95059e-06
LOC100911353	159.944	230.658	89.23	0.387269	1.42457e-18
LOC100911357	195.331	142.669	247.993	1.73764	1.14829e-07
LOC100911360	4.93564	8.59133	1.27996	0.149891	0.00854693
LOC100911367	5.15542	0.71982	9.59103	13.337	0.000794641
LOC100911413	62.0517	13.6369	110.467	8.0918	2.24568e-23
LOC100911534	810.206	394.466	1225.95	3.10807	7.46015e-105
LOC100911553	605.412	368.002	842.822	2.28997	1.66643e-44
LOC100911827	20.6846	32.6102	8.75906	0.269134	0.000128148
LOC100912002	135.351	106.575	164.126	1.5403	0.000136698
LOC100912071	56.4205	70.1388	42.7021	0.610606	0.0318703
LOC100912188	133.12	99.4685	166.772	1.67532	3.04317e-05
LOC100912202	33.7184	21.5339	45.9029	2.12964	0.00229904
LOC100912347	11.1362	5.27368	16.9987	3.21765	0.0120556
LOC100912365	33.9024	21.5672	46.2376	2.14493	0.00424721
LOC100912617	49.3369	59.8344	38.8393	0.648659	0.0189842
LOC100912659	181.67	228.531	134.808	0.590466	1.00347e-06
LOC100912991	303.62	219.023	388.217	1.77172	1.06024e-11
LOC102546327	47.2954	29.9637	64.6272	2.16032	6.88889e-05
LOC102546356	51.7298	64.2508	39.2089	0.60958	0.0159831
LOC102546359	17.026	24.3994	9.6526	0.394141	0.0110192
LOC102546431	74.0738	49.3236	98.8241	2.00332	6.50718e-06
LOC102546433	154.825	104.518	205.133	1.96265	1.00096e-09
LOC102546453	256.186	319.452	192.919	0.604308	1.4396e-07
LOC102546488	37.6864	45.98	29.3929	0.640064	0.0403669
LOC102546491	5.59777	2.40879	8.78675	3.66046	0.0256959
LOC102546527	37.3237	24.69	49.9575	2.02801	0.00521427
LOC102546620	10.4866	16.5515	4.4218	0.266422	0.00233214
LOC102546647	60.4952	88.2614	32.729	0.371414	6.15756e-07
LOC102546698	109.678	62.6411	156.714	2.50012	3.03858e-12
LOC102546699	303.142	417.909	188.376	0.451388	2.80653e-17
LOC102546740	16.4921	22.7012	10.2831	0.453927	0.0229549
LOC102546778	43.7909	34.2725	53.3092	1.5556	0.0283158
LOC102546946	7.48433	3.59812	11.3706	3.1636	0.0233397
LOC102547042	346.579	425.439	267.719	0.629761	3.78956e-11
LOC102547088	16.4316	7.15157	25.7116	3.58476	0.000627858
LOC102547113	39.2324	26.1163	52.3485	2.00836	0.00288753
LOC102547167	9.75184	5.01754	14.4861	2.88406	0.0254306
LOC102547183	104.107	143.553	64.6601	0.450347	3.2365e-08
LOC102547184	16.7986	28.1899	5.4073	0.192211	6.29885e-06
LOC102547212	3.49657	0.242587	6.75055	23.2148	0.000879318
LOC102547233	510.924	304.963	716.885	2.35157	1.4943e-34
LOC102547278	42.7714	56.6753	28.8674	0.50861	0.00288278
LOC102547286	22.4887	33.0581	11.9192	0.357582	0.0043265
LOC102547287	231.6	289.71	173.489	0.599306	4.32782e-07
LOC102547313	44.6167	57.0647	32.1688	0.565144	0.00354865
LOC102547383	34.4879	47.6197	21.3561	0.447084	0.000896558
LOC102547411	12.9228	5.26549	20.58	3.91091	0.00288113
LOC102547438	53.1375	30.6008	75.6743	2.47204	3.30819e-06
LOC102547456	6.55174	2.63582	10.4677	3.98617	0.0113986
LOC102547511	57.4144	39.5168	75.312	1.9047	0.00779983
LOC102547698	62.2989	34.465	90.1328	2.61718	5.19786e-08
LOC102547700	1358.52	589.539	2127.49	3.60843	1.81975e-80
LOC102547703	852.867	1031.87	673.866	0.65347	5.36326e-12
LOC102547711	15.5059	10.7806	20.2311	1.87509	0.0490763
LOC102547822	2.67494	0.721424	4.62845	6.44385	0.0417517
LOC102547940	18.4201	27.2981	9.5421	0.350002	0.00332898
LOC102547943	7.41552	0.236576	14.5945	50.1831	1.25646e-05
LOC102548010	31.3122	43.8992	18.7252	0.428062	0.00169437
LOC102548047	29.4143	22.2664	36.5622	1.64426	0.0366365
LOC102548137	4.91036	1.18696	8.63376	7.21889	0.00870809
LOC102548161	2.09572	0	4.19144	23.7217	0.00364208
LOC102548205	77.2659	113.971	40.5608	0.35708	9.78246e-11
LOC102548220	43.1389	21.271	65.0068	3.05718	1.15006e-05
LOC102548320	684.689	863.745	505.633	0.58567	8.24415e-18
LOC102548331	3.34923	0.719057	5.97941	8.30946	0.0147556
LOC102548345	4.47503	1.68307	7.267	4.32398	0.0266939
LOC102548370	4.10876	1.43727	6.78024	4.70864	0.0335152
LOC102548372	138.701	105.624	171.778	1.62797	7.74756e-05
LOC102548389	281.134	383.971	178.297	0.46474	4.93491e-21
LOC102548468	10.5182	3.12977	17.9066	5.73515	0.000202194
LOC102548488	23.8323	5.98596	41.6787	6.96064	5.17278e-10
LOC102548505	31.7282	53.8454	9.61092	0.177966	1.53577e-11
LOC102548530	91.9778	114.501	69.4551	0.605378	0.000760383
LOC102548561	14.5199	3.34726	25.6926	7.67868	4.54451e-07
LOC102548575	17.8024	10.5095	25.0953	2.38465	0.00599429
LOC102548586	129.722	90.2023	169.242	1.87421	1.51865e-06
LOC102548674	2.17993	0	4.35987	24.7804	0.00394056
LOC102548759	185.503	89.5152	281.492	3.14278	4.92038e-31
LOC102548820	5.40838	0.24022	10.5765	36.4229	8.74629e-05
LOC102548944	35.5051	25.602	45.4082	1.77148	0.0154061
LOC102548945	10.0999	15.1109	5.08888	0.339101	0.0349036
LOC102548950	5.06065	0.479163	9.64214	20.1114	0.00142623
LOC102549007	30.1584	41.2372	19.0796	0.463311	0.00599923
LOC102549089	15.0661	20.6172	9.51502	0.462915	0.0223927
LOC102549299	2.40553	4.55048	0.260587	0.0689788	0.0228542
LOC102549303	34.4131	45.7919	23.0344	0.502982	0.00284835
LOC102549328	31.5013	39.9451	23.0576	0.578974	0.0424889
LOC102549342	62.9064	93.6033	32.2096	0.344663	1.88507e-09
LOC102549383	2.83438	0.24022	5.42854	18.6862	0.00419024
LOC102549484	11.1446	16.3786	5.91059	0.362088	0.0441756
LOC102549526	21.1923	12.441	29.9435	2.40679	0.023517
LOC102549543	115.532	141.502	89.562	0.633429	0.000125883
LOC102549608	22.2115	11.2616	33.1615	2.94971	0.000243528
LOC102549636	5.73073	2.6403	8.82116	3.34207	0.0345751
LOC102549660	34.4669	43.5944	25.3395	0.581372	0.0243655
LOC102549675	76.4333	52.7341	100.133	1.90082	8.56216e-06
LOC102549694	452.074	309.036	595.112	1.92482	5.54032e-20
LOC102549726	3778.12	2075.85	5480.39	2.64016	2.87677e-86
LOC102549805	19.2814	9.60972	28.953	3.01685	0.00195078
LOC102550105	24.3811	10.788	37.9742	3.52822	1.35558e-05
LOC102550111	146.023	87.959	204.086	2.32019	1.15608e-12
LOC102550239	1.28782	0	2.57563	14.6297	0.03687
LOC102550337	1.66362	0	3.32724	18.9247	0.011426
LOC102550409	45.7761	35.9824	55.5699	1.54557	0.0333224
LOC102550466	6.73964	0.481204	12.9981	27.0991	0.000122712
LOC102550477	50.4082	74.9489	25.8674	0.346632	1.75171e-07
LOC102550499	28.5083	2.88442	54.1321	18.7999	1.42565e-15
LOC102550560	2.17023	4.08541	0.255049	0.0768852	0.0198584
LOC102550575	37.5425	58.5026	16.5824	0.285071	2.70557e-06
LOC102550746	7.76841	12.4179	3.11896	0.250535	0.0246089
LOC102550757	3.31243	0.959603	5.66526	5.91787	0.0263516
LOC102550895	270.76	214.872	326.647	1.52001	2.68644e-07
LOC102551009	18.588	25.3953	11.7808	0.465872	0.0201154
LOC102551071	775.445	521.167	1029.72	1.97602	4.64606e-21
LOC102551257	165.57	237.96	93.1802	0.391441	6.67645e-16
LOC102551309	5.47535	0	10.9507	62.3	7.12681e-06
LOC102551320	4.83084	1.91771	7.74396	4.04245	0.0315638
LOC102551339	101.607	64.3762	138.838	2.15722	4.80879e-08
LOC102551372	27.2242	9.09446	45.354	4.99362	1.44385e-07
LOC102551387	26.4248	14.908	37.9416	2.55066	0.0006406
LOC102551518	4702.39	5672.87	3731.91	0.657854	1.39307e-24
LOC102551532	12.6099	0.713372	24.5065	34.0901	3.20317e-07
LOC102551544	11.162	2.38034	19.9437	8.34513	3.65606e-05
LOC102551615	34.5866	42.8927	26.2805	0.613718	0.0360879
LOC102551617	242.263	175.754	308.772	1.75696	1.32989e-07
LOC102551666	3.60388	0.236576	6.97118	24.0052	0.000687599
LOC102551701	91.8855	114.462	69.309	0.606467	0.00022114
LOC102551789	23.3145	8.36579	38.2631	4.56951	5.75104e-07
LOC102551825	27.1152	16.6896	37.5407	2.24592	0.0110008
LOC102551899	23.1743	37.1023	9.24627	0.250187	1.15911e-06
LOC102552000	646.907	802.898	490.915	0.611688	3.94413e-12
LOC102552060	19.7075	29.6857	9.72922	0.329455	0.000283524
LOC102552138	58.6648	91.1603	26.1692	0.286797	2.60329e-10
LOC102552170	1.2959	0	2.59179	14.7018	0.0347764
LOC102552294	96.6506	44.2806	149.021	3.36429	6.33911e-18
LOC102552313	90.5488	124.718	56.3794	0.452856	9.06308e-08
LOC102552343	32.4578	16.7641	48.1516	2.87144	2.77125e-06
LOC102552347	2.07459	0.236576	3.91261	13.4479	0.0275288
LOC102552450	69.172	42.1099	96.234	2.28423	2.01732e-07
LOC102552523	60.4254	76.9277	43.9231	0.571336	0.000972398
LOC102552550	30.6618	12.4947	48.8289	3.91551	1.37529e-07
LOC102552673	1.67529	0	3.35058	19.0282	0.0126934
LOC102552709	119.698	150.775	88.6217	0.588585	1.48558e-05
LOC102552725	198.104	284.139	112.069	0.395025	1.43983e-20
LOC102552752	128.035	204.973	51.0967	0.248982	2.44579e-24
LOC102552762	5.42709	10.0792	0.774949	0.0769936	0.000779763
LOC102552764	13.3301	21.006	5.65418	0.269865	0.00113062
LOC102552770	160.039	127.452	192.626	1.51172	2.80673e-05
LOC102552823	52.4213	68.2624	36.5803	0.536766	0.00116795
LOC102552971	37.2725	26.3078	48.2373	1.83158	0.0142248
LOC102553018	1069.25	533.942	1604.55	3.00478	9.94518e-127
LOC102553020	2.07275	0	4.14551	23.52	0.00524305
LOC102553043	17.5186	11.7384	23.2988	1.9905	0.0388873
LOC102553072	9.32506	5.26552	13.3846	2.54509	0.0259105
LOC102553126	29.7433	21.3373	38.1494	1.78704	0.0241491
LOC102553206	2.16576	4.07094	0.260587	0.0771029	0.0155861
LOC102553253	64.4506	44.0908	84.8104	1.92406	0.000156175
LOC102553278	79.9485	113.879	46.0177	0.403144	2.29009e-08
LOC102553373	2.63422	5.26843	0	0.036136	0.00139518
LOC102553429	52.9006	29.3911	76.4101	2.59638	7.10288e-07
LOC102553430	8.81372	15.0641	2.56337	0.171078	0.000544863
LOC102553451	17.6627	24.6631	10.6623	0.43121	0.0114521
LOC102553457	8.65059	13.4218	3.87938	0.289119	0.0142199
LOC102553460	15.343	23.4322	7.25383	0.309218	0.00224379
LOC102553526	2.95859	0.475193	5.442	11.3681	0.0189771
LOC102553528	52.2105	65.8678	38.5531	0.583927	0.0111746
LOC102553541	61.1568	6.9715	115.342	16.5641	7.34381e-10
LOC102553574	13.3825	5.02428	21.7406	4.32429	0.000264949
LOC102553636	2.06429	0.24022	3.88837	13.3772	0.0165612
LOC102553709	3.04233	0.476796	5.60787	11.7501	0.0167226
LOC102553722	72.5261	102.738	42.3146	0.412371	2.08399e-09
LOC102553857	5.95055	10.0724	1.82874	0.180521	0.00771475
LOC102553881	13.3604	19.7263	6.99452	0.35464	0.0136615
LOC102553885	76.1115	39.042	113.181	2.89601	3.30633e-09
LOC102553902	21.6011	12.44	30.7623	2.47224	0.00859089
LOC102553989	5.37275	1.91363	8.83187	4.60684	0.0136094
LOC102554142	6.23427	1.92995	10.5386	5.49322	0.0043363
LOC102554174	21.2615	9.329	33.1941	3.5546	0.000160538
LOC102554176	89.3136	63.5595	115.068	1.80808	8.13575e-05
LOC102554278	22.8309	9.55694	36.1048	3.76956	7.80087e-06
LOC102554284	57.8571	42.7733	72.9408	1.70408	0.0065615
LOC102554419	2.02886	4.05772	0	0.0468912	0.00737293
LOC102554479	122.355	156.554	88.1564	0.562404	5.46926e-07
LOC102554492	48.4548	61.2532	35.6564	0.582188	0.00653996
LOC102554553	28.5184	49.5675	7.46938	0.151107	9.99429e-12
LOC102554605	70.9498	104.013	37.8868	0.363597	4.11976e-09
LOC102554813	7.59839	3.34038	11.8564	3.54551	0.0167936
LOC102554883	92.9884	60.107	125.87	2.09342	4.76602e-07
LOC102554942	5.96613	2.3999	9.53237	3.97979	0.0231399
LOC102555004	13.567	6.2143	20.9197	3.36421	0.00101578
LOC102555022	1.79343	3.33181	0.255049	0.0940932	0.0463808
LOC102555030	20.0124	26.6022	13.4225	0.50506	0.0254099
LOC102555043	51.8237	38.799	64.8484	1.67196	0.00466164
LOC102555063	7.171	3.60111	10.7409	2.99391	0.0477051
LOC102555078	4.43631	8.34637	0.526258	0.062014	0.00267441
LOC102555109	111.38	76.634	146.127	1.90601	1.00207e-06
LOC102555145	1.80797	0.24022	3.37572	11.6081	0.0334663
LOC102555216	84.3822	25.8961	142.868	5.51979	1.75437e-22
LOC102555425	13.0566	6.44702	19.6663	3.04562	0.00344589
LOC102555426	571.625	450.206	693.045	1.53909	2.78695e-10
LOC102555451	213.049	274.677	151.421	0.551444	1.13332e-09
LOC102555453	2077.33	1399.71	2754.96	1.96804	6.77022e-66
LOC102555506	204.375	1.20059	407.549	340.337	2.94106e-35
LOC102555634	9.26424	1.91279	16.6157	8.67	5.84078e-05
LOC102555644	99.1243	123.385	74.864	0.606424	0.000107679
LOC102555670	2.43371	0	4.86742	27.671	0.00243301
LOC102555687	91.5243	51.9382	131.11	2.52377	1.29523e-11
LOC102555798	134.411	18.9858	249.835	13.1948	6.25733e-57
LOC102555808	17.839	8.11529	27.5628	3.38758	0.000616456
LOC102555869	8.51631	12.9206	4.11199	0.319201	0.0185222
LOC102555997	23.5293	32.3055	14.753	0.456407	0.00343356
LOC102556004	964.539	724.838	1204.24	1.66127	2.7871e-12
LOC102556053	20.4345	5.97609	34.8929	5.8327	1.99433e-08
LOC102556096	5.14242	0.954029	9.33081	9.74604	0.00170796
LOC102556116	59.8715	41.1812	78.5618	1.90645	0.000614777
LOC102556302	27.8952	10.0831	45.7074	4.53511	9.96281e-08
LOC102556358	4.4423	0.948345	7.93625	8.33	0.00753281
LOC102556385	324.776	200.647	448.905	2.23687	1.99055e-27
LOC102556395	255.144	372.098	138.19	0.371844	8.59652e-28
LOC102556485	51.0606	34.2762	67.8449	1.97945	0.000199272
LOC102556624	12.4526	3.3552	21.5499	6.41961	1.00541e-05
LOC102556643	75.3135	57.9981	92.629	1.59837	0.00524949
LOC102556677	42.7408	52.608	32.8736	0.624395	0.0227487
LOC102556684	27.2997	47.0791	7.52032	0.159407	7.70562e-10
LOC102556878	4.49613	1.66696	7.32529	4.37016	0.0414589
LOC102557319	26.9136	7.38837	46.4388	6.25946	5.53609e-09
LOC103690119	73.7825	109.401	38.1645	0.349241	5.18428e-09
LOC103690190	13.3145	3.34038	23.2887	6.95554	1.01724e-05
LOC103690313	2.80563	0.482807	5.12846	10.7121	0.0240793
LOC103690438	3.39913	5.74574	1.05252	0.181129	0.0380048
LOC103690558	7.36827	3.84467	10.8919	2.83564	0.0386936
LOC103690914	119.186	146.939	91.4323	0.622434	0.000324534
LOC103690958	54.9908	29.6345	80.3471	2.70609	5.87817e-07
LOC103691050	34.3639	11.7188	57.009	4.86396	2.57371e-11
LOC103691076	13.0101	18.1597	7.86045	0.430253	0.0373255
LOC103691165	634.951	954.836	315.067	0.33015	1.27744e-71
LOC103691225	7.07415	3.09363	11.0547	3.56736	0.0244916
LOC103691235	57.2564	68.8053	45.7076	0.664867	0.031111
LOC103691253	89.899	122.624	57.1742	0.465391	3.58196e-07
LOC103691276	52.8179	42.0619	63.5739	1.51073	0.0384454
LOC103691380	4.22996	1.67706	6.78287	4.03563	0.0397114
LOC103691483	19.6542	7.44127	31.8672	4.29155	7.22146e-05
LOC103691573	102.9	37.8805	167.92	4.4336	6.43473e-21
LOC103691621	4.55918	1.66806	7.45031	4.46103	0.0359138
LOC103691630	4.40513	1.67374	7.13652	4.27572	0.0357022
LOC103691645	9.21084	4.77124	13.6504	2.85877	0.0427595
LOC103691754	76.7606	107.304	46.2174	0.432103	6.65308e-08
LOC103691768	28.8337	10.2797	47.3877	4.59824	1.08642e-08
LOC103692184	89.1811	130.456	47.9059	0.366954	1.06349e-11
LOC103692495	16.232	7.1813	25.2826	3.52231	0.000113841
LOC103692550	74.8878	100.672	49.1033	0.48897	0.0010969
LOC103692776	2.53591	4.54556	0.526258	0.114019	0.0418792
LOC103692782	20.465	13.8789	27.051	1.95076	0.0195149
LOC103692938	33.1576	14.6077	51.7075	3.54005	1.133e-08
LOC103692969	79.2333	53.2047	105.262	1.97906	4.87014e-06
LOC103692984	17.5793	11.0392	24.1194	2.19125	0.0188707
LOC103693097	29.5031	1.45316	57.5531	39.9835	1.65751e-14
LOC103693236	25.6222	12.9118	38.3327	2.96553	5.82776e-05
LOC103693305	22.4238	32.0641	12.7835	0.3969	0.00117464
LOC103693508	225.069	87.1113	363.027	4.16455	6.75724e-35
LOC103693635	9.76128	14.8091	4.71344	0.315951	0.0091882
LOC103693764	35.0647	47.1544	22.9751	0.487592	0.00126266
LOC103693799	1.42918	0	2.85837	16.2068	0.0263208
LOC103693818	51.4069	72.7692	30.0447	0.412585	6.171e-06
LOC103694025	19.1903	37.0964	1.28423	0.0348259	1.83104e-10
LOC103694026	7.34353	13.1711	1.51594	0.117051	0.000325632
LOC103694288	3.32039	0.72175	5.91903	8.23778	0.0159929
LOC103694321	136.7	95.364	178.036	1.86701	1.00464e-06
LOC103694348	9.38857	0.479163	18.298	38.2387	1.14269e-05
LOC103694391	4.78118	0.476796	9.08556	18.9587	0.00117635
LOC103694446	19.8104	26.7898	12.8311	0.480508	0.0156075
LOC108348090	141.488	172.524	110.452	0.640583	0.00010286
LOC108348302	213.946	259.767	168.126	0.647469	2.14458e-05
LOC108348337	32.7561	19.1421	46.3701	2.42063	0.00024672
LOC108348384	42.3662	32.337	52.3955	1.61903	0.0190652
LOC108348410	9.31188	4.06708	14.5567	3.58766	0.00765013
LOC108348488	3.77208	0.475193	7.06896	14.7303	0.00543319
LOC108348552	19.3601	25.77	12.9501	0.501839	0.0376717
LOC108348772	44.1947	28.0152	60.3741	2.15882	0.00011949
LOC108348794	48.0736	35.6733	60.474	1.6954	0.011015
LOC108348906	43.0618	32.0059	54.1178	1.68868	0.013538
LOC108348977	15.4147	6.93893	23.8904	3.43743	0.000307817
LOC108348999	14.7808	20.5878	8.97371	0.437579	0.0225132
LOC108349225	8.2958	3.37025	13.2213	3.931	0.00943378
LOC108349446	17.5666	23.2208	11.9124	0.512617	0.0291686
LOC108349564	376.683	488.407	264.959	0.542034	1.76494e-17
LOC108349612	27.0257	14.086	39.9654	2.83534	6.51674e-05
LOC108349648	16.9832	1.91837	32.0481	16.7269	1.86094e-10
LOC108349679	72.69	57.8413	87.5388	1.5109	0.017364
LOC108349710	26.7142	11.7536	41.6747	3.54257	2.58927e-06
LOC108349945	7.67372	1.67502	13.6724	8.16328	0.000129543
LOC108350175	86.0686	117.336	54.8008	0.467151	1.66996e-08
LOC108350341	4.69109	1.1995	8.18268	6.80298	0.0142035
LOC108350355	1.51294	0	3.02588	17.2404	0.0344032
LOC108350484	159.569	118.818	200.32	1.68712	1.75216e-07
LOC108350721	25.8145	45.4587	6.17035	0.136248	4.98191e-11
LOC108350725	64.8165	86.1839	43.449	0.502988	0.000145182
LOC108350727	4.81317	0	9.62635	54.5678	1.05359e-05
LOC108350742	15.2565	22.9236	7.58932	0.329424	0.009892
LOC108350949	5.7032	1.68609	9.72032	5.79741	0.00810078
LOC108350959	13.2897	3.33342	23.2459	6.95039	5.93938e-06
LOC108350998	4.78269	0.723791	8.84159	12.2699	0.00160034
LOC108351004	1.9202	0.24022	3.60018	12.4084	0.0272464
LOC108351024	46.6305	29.5287	63.7322	2.16195	7.69067e-05
LOC108351054	25.7394	32.3931	19.0856	0.590233	0.0428278
LOC108351067	7.58408	0.236576	14.9316	51.4322	6.67644e-06
LOC108351136	7.69593	2.62948	12.7624	4.86233	0.0041828
LOC108351164	27.1648	37.6444	16.6851	0.444929	0.0014826
LOC108351178	29.8143	9.33676	50.2919	5.38896	2.63124e-10
LOC108351184	165.182	41.5436	288.82	6.95012	7.12234e-09
LOC108351250	1.53991	0	3.07982	17.5074	0.0171365
LOC108351288	2.43854	0.482807	4.39428	9.16322	0.0373605
LOC108351292	13.3294	19.4131	7.24576	0.373229	0.00696221
LOC108351299	25.6241	17.4479	33.8004	1.9369	0.0144139
LOC108351419	10.4242	6.46695	14.3815	2.22874	0.0497328
LOC108351468	26.6702	14.3438	38.9967	2.71283	0.000157062
LOC108351472	104.718	161.435	48.0021	0.298319	3.32414e-16
LOC108351485	26.7016	37.8328	15.5704	0.410882	0.000528278
LOC108351510	2.82967	0.24022	5.41911	18.6635	0.0042083
LOC108351529	47.9975	59.5784	36.4165	0.611416	0.0126558
LOC108351584	804.135	473.645	1134.63	2.39522	5.36101e-39
LOC108351587	10.1512	1.44951	18.8529	13.0594	2.77172e-05
[truncated: 2,314 more rows]
